# Supplementary material for: An ultra-high density linkage map and QTL mapping for sex and growth-related traits of common carp (Cyprinus carpio)
Source: Sci Rep. 2016 May 26;6:26693. doi: 10.1038/srep26693 (PMC4880943; doi:10.1038/srep26693)
Supplement: Supplementary Dataset [file srep26693-s2.xls]

## Sheet: consensus map
Table S5 (1): The detailed information of consensus linkage map
LGs	MarkerID	map position
LG1	snp055863	0
LG1	snp025183	0.99
LG1	snp055864	0.99
LG1	snp007835	1.94
LG1	snp038178	1.94
LG1	snp046339	4.85
LG1	snp048655	6.78
LG1	snp009165	7.73
LG1	snp022044	7.73
LG1	snp024092	7.73
LG1	snp046794	10.64
LG1	snp011365	13.56
LG1	snp011367	13.56
LG1	snp015955	13.56
LG1	snp015956	13.56
LG1	snp020968	13.56
LG1	snp015959	14.51
LG1	snp019058	16.43
LG1	snp019059	16.43
LG1	snp019056	17.38
LG1	snp019055	19.31
LG1	snp019076	19.31
LG1	snp013264	20.26
LG1	snp019554	20.26
LG1	snp048267	21.21
LG1	snp053553	22.16
LG1	snp005074	23.12
LG1	snp060073	23.12
LG1	snp019194	24.07
LG1	snp006407	25.02
LG1	snp006408	25.02
LG1	snp001155	25.97
LG1	snp007834	25.97
LG1	snp008660	25.97
LG1	snp020905	25.97
LG1	snp050640	25.97
LG1	snp005794	26.93
LG1	snp005892	26.93
LG1	snp005897	26.93
LG1	snp005902	26.93
LG1	snp011861	26.93
LG1	snp022824	26.93
LG1	snp035040	26.93
LG1	snp057086	27.88
LG1	snp035042	28.84
LG1	snp005167	31.75
LG1	snp053365	31.75
LG1	snp055700	31.75
LG1	snp057066	31.75
LG1	snp067988	31.75
LG1	snp021942	32.71
LG1	snp005166	33.66
LG1	snp011907	33.66
LG1	snp021020	33.66
LG1	snp054321	33.66
LG1	snp055699	33.66
LG1	snp056291	35.58
LG1	snp068263	39.51
LG1	snp064887	44.12
LG1	snp020955	46.39
LG1	snp007130	49.31
LG1	snp036088	49.31
LG1	snp054334	49.31
LG1	snp005792	49.89
LG1	snp027543	49.89
LG1	snp057107	49.89
LG1	snp049733	50.48
LG1	snp057092	50.48
LG1	snp008783	51.88
LG1	snp015044	51.88
LG1	snp015954	51.88
LG1	snp015958	51.88
LG1	snp022045	51.88
LG1	snp047563	51.88
LG1	snp071942	51.88
LG1	snp049028	52.88
LG1	snp009119	53.8
LG1	snp021021	55.29
LG1	snp021022	55.29
LG1	snp043858	55.29
LG1	snp054331	55.29
LG1	snp064894	55.29
LG1	snp067987	55.29
LG1	snp007833	55.72
LG1	snp027545	55.72
LG1	snp066283	56.47
LG1	snp020959	57.65
LG1	snp021023	57.65
LG1	snp005788	58.16
LG1	snp020958	58.16
LG1	snp048997	58.16
LG1	snp068270	58.16
LG1	snp022825	58.67
LG1	snp057102	59.17
LG1	snp005896	59.68
LG1	snp055540	60.18
LG1	snp005899	60.69
LG1	snp005791	60.85
LG1	snp005789	61.19
LG1	snp057024	61.7
LG1	snp035041	61.85
LG1	snp021018	62.2
LG1	snp041011	62.2
LG1	snp041012	62.2
LG1	snp057056	62.2
LG1	snp021944	63.22
LG1	snp056292	63.22
LG1	snp048993	64.23
LG1	snp020956	64.25
LG1	snp005165	64.75
LG1	snp019175	64.75
LG1	snp019592	64.75
LG1	snp064893	64.75
LG1	snp050932	65.26
LG1	snp057944	65.47
LG1	snp035882	65.76
LG1	snp050931	65.76
LG1	snp054336	65.76
LG1	snp054792	65.76
LG1	snp064890	65.76
LG1	snp050930	66.25
LG1	snp064885	67.23
LG1	snp007509	67.71
LG1	snp022839	67.71
LG1	snp066732	67.71
LG1	snp022834	68.2
LG1	snp035881	68.64
LG1	snp036939	69.17
LG1	snp050144	70.51
LG1	snp000152	71.14
LG1	snp020360	71.14
LG1	snp000149	72.12
LG1	snp000150	73.1
LG1	snp008569	73.1
LG1	snp023055	73.1
LG1	snp020984	73.58
LG1	snp020985	73.58
LG1	snp020986	73.58
LG1	snp020987	73.58
LG1	snp020998	74.07
LG1	snp021036	75.56
LG1	snp043230	77.63
LG1	snp043273	78.55
LG1	snp043231	79.2
LG1	snp043267	80.52
LG1	snp015666	81
LG1	snp043232	81
LG1	snp043233	81
LG1	snp043236	81
LG1	snp043266	81
LG1	snp043270	81.49
LG1	snp015987	81.97
LG1	snp043234	81.97
LG1	snp043235	81.97
LG1	snp043268	81.97
LG1	snp043274	81.97
LG1	snp015665	82.46
LG1	snp043265	82.94
LG1	snp043238	83.11
LG1	snp007259	83.43
LG1	snp007261	83.43
LG1	snp038501	83.43
LG1	snp038668	83.43
LG1	snp043225	83.43
LG1	snp043226	83.43
LG1	snp052798	84.41
LG1	snp022780	84.67
LG1	snp022827	84.67
LG1	snp022831	84.67
LG1	snp054279	84.67
LG1	snp004839	86.17
LG1	snp060087	86.17
LG1	snp060088	86.17
LG1	snp063708	86.17
LG1	snp052795	86.65
LG1	snp004838	87.14
LG1	snp052797	87.63
LG1	snp003424	88.11
LG1	snp007255	89.6
LG1	snp019185	89.89
LG1	snp022841	89.89
LG1	snp022842	89.89
LG1	snp015840	90.81
LG1	snp007262	90.83
LG1	snp001803	91.32
LG1	snp003423	91.32
LG1	snp004836	91.32
LG1	snp007256	91.32
LG1	snp007260	91.32
LG1	snp020409	91.32
LG1	snp038492	91.32
LG1	snp003425	91.8
LG1	snp068299	92.78
LG1	snp039898	96.28
LG1	snp003420	96.5
LG1	snp007253	96.5
LG1	snp007254	96.5
LG1	snp007258	96.5
LG1	snp015839	96.5
LG1	snp060932	96.5
LG1	snp060931	96.99
LG1	snp020268	97.47
LG1	snp020303	99.47
LG1	snp009491	101.47
LG1	snp009493	101.47
LG1	snp015085	101.47
LG1	snp021819	101.47
LG1	snp026602	101.47
LG1	snp021820	101.96
LG1	snp026603	102.45
LG1	snp011970	102.93
LG1	snp031837	103.91
LG1	snp014219	104.89
LG1	snp011968	105.87
LG1	snp014220	107.87
LG1	snp036046	109.76
LG1	snp031836	109.83
LG1	snp047051	112.36
LG1	snp040380	112.84
LG1	snp044194	113.33
LG1	snp037540	113.81
LG1	snp037541	113.81
LG1	snp044191	113.81
LG1	snp044196	113.81
LG1	snp047065	113.81
LG1	snp037539	114.3
LG1	snp040382	114.79
LG1	snp044192	114.79
LG1	snp065934	114.79
LG1	snp065935	114.79
LG1	snp005932	115.27
LG1	snp028651	115.27
LG1	snp005931	116.76
LG1	snp043000	118.24
LG1	snp014953	119.23
LG1	snp028648	120.21
LG1	snp042999	120.21
LG1	snp017739	120.7
LG1	snp057953	120.7
LG1	snp057955	120.7
LG1	snp057956	121.19
LG1	snp011240	124.21
LG1	snp050612	124.21
LG1	snp017741	124.57
LG1	snp044089	124.57
LG1	snp020978	125.05
LG1	snp054786	125.05
LG1	snp057951	126.54
LG1	snp026390	129.23
LG1	snp034731	129.59
LG1	snp054785	129.59
LG1	snp068034	129.59
LG1	snp068039	130.58
LG1	snp054784	131.56
LG1	snp057949	131.56
LG1	snp068037	131.56
LG1	snp000448	132.04
LG1	snp000450	132.04
LG1	snp000453	132.04
LG1	snp037621	133.53
LG1	snp017787	134.51
LG1	snp020963	134.51
LG1	snp028745	134.99
LG1	snp028841	135.16
LG1	snp029055	135.48
LG1	snp029133	136.23
LG1	snp009486	136.94
LG1	snp009487	136.94
LG1	snp028883	136.94
LG1	snp050701	138.17
LG1	snp020814	139.41
LG1	snp020815	139.41
LG1	snp039384	139.41
LG1	snp039385	139.41
LG1	snp050702	139.41
LG1	snp009187	139.89
LG1	snp039893	139.89
LG1	snp048516	139.89
LG1	snp064322	139.89
LG1	snp030763	140.38
LG1	snp030764	140.38
LG1	snp039315	140.38
LG1	snp039316	140.86
LG1	snp030760	140.87
LG1	snp014895	141.84
LG1	snp025061	141.84
LG1	snp040831	142.33
LG1	snp040833	142.33
LG1	snp041209	142.33
LG1	snp070253	143.31
LG1	snp070249	144.79
LG1	snp070255	145.28
LG1	snp026387	145.77
LG1	snp048362	145.77
LG1	snp035147	146.25
LG1	snp057834	146.74
LG1	snp038505	146.91
LG1	snp038504	147.22
LG1	snp038506	147.71
LG1	snp008442	148.19
LG1	snp009112	148.19
LG1	snp045555	148.19
LG1	snp058182	148.19
LG1	snp001581	149.68
LG1	snp001582	149.68
LG1	snp050645	150.66
LG1	snp069165	154.02
LG1	snp069160	156.81
LG1	snp050608	157.49
LG1	snp002766	158
LG1	snp000151	158.52
LG1	snp002768	158.52
LG1	snp003794	158.52
LG1	snp007507	158.52
LG1	snp015616	158.52
LG1	snp020356	158.52
LG1	snp020359	158.52
LG1	snp038503	158.52
LG1	snp047299	158.52
LG1	snp050609	158.52
LG1	snp054790	158.52
LG1	snp020853	159.57
LG1	snp001346	160.61
LG1	snp030431	160.61
LG1	snp030759	160.61
LG1	snp020355	161.13
LG1	snp011238	161.65
LG1	snp013820	161.65
LG1	snp047296	162.17
LG1	snp030758	162.69
LG1	snp039894	162.69
LG1	snp056093	163.2
LG1	snp009595	163.69
LG1	snp009596	164.31
LG1	snp070323	164.37
LG1	snp056090	165.64
LG1	snp038853	166.11
LG1	snp056094	166.3
LG1	snp030430	166.57
LG1	snp050642	166.78
LG1	snp017243	166.97
LG1	snp058165	166.97
LG1	snp068284	166.97
LG1	snp020846	168.22
LG1	snp001445	168.34
LG1	snp002153	168.54
LG1	snp000077	168.74
LG1	snp034847	168.74
LG1	snp038349	168.74
LG1	snp042853	168.74
LG1	snp034657	169.78
LG1	snp015981	170.87
LG1	snp058148	170.87
LG1	snp004618	172.05
LG1	snp021497	173.27
LG1	snp058151	173.27
LG1	snp048085	174.2
LG1	snp024630	175.08
LG1	snp021741	175.69
LG1	snp052342	175.69
LG1	snp057593	176.29
LG1	snp020761	176.61
LG1	snp057594	176.86
LG1	snp069857	176.86
LG1	snp034848	177.13
LG1	snp001733	177.31
LG1	snp042757	177.31
LG1	snp042758	177.31
LG1	snp057603	177.31
LG1	snp018941	177.64
LG1	snp058622	177.64
LG1	snp058624	177.64
LG1	snp012991	177.92
LG1	snp001613	178.18
LG1	snp028048	178.18
LG1	snp033550	178.18
LG1	snp049494	178.18
LG1	snp049979	178.18
LG1	snp051477	178.18
LG1	snp058158	178.18
LG1	snp070867	178.18
LG1	snp070869	178.18
LG1	snp070873	178.18
LG1	snp039400	178.56
LG1	snp058150	178.67
LG1	snp012990	179.07
LG1	snp020692	179.68
LG1	snp020694	179.68
LG1	snp020628	180.28
LG1	snp013367	180.29
LG1	snp020623	180.85
LG1	snp024628	180.85
LG1	snp004193	181.33
LG1	snp013370	181.33
LG1	snp042860	181.33
LG1	snp052553	181.33
LG1	snp062707	181.33
LG1	snp062997	181.33
LG1	snp001743	181.39
LG1	snp021745	181.72
LG1	snp001141	181.82
LG1	snp037613	181.82
LG1	snp020629	181.97
LG1	snp038368	181.97
LG1	snp045483	181.97
LG1	snp010601	183.17
LG1	snp002156	183.18
LG1	snp038348	183.48
LG1	snp035034	183.78
LG1	snp068841	183.78
LG1	snp007652	183.99
LG1	snp060217	184.08
LG1	snp070200	184.38
LG1	snp059241	184.96
LG1	snp054245	185.59
LG1	snp007651	186.19
LG1	snp072145	186.46
LG1	snp004617	186.71
LG1	snp004619	186.71
LG1	snp009150	186.71
LG1	snp013093	186.71
LG1	snp026584	186.71
LG1	snp030050	186.71
LG1	snp041659	186.71
LG1	snp048080	186.71
LG1	snp048082	186.71
LG1	snp055984	186.71
LG1	snp061561	186.71
LG1	snp061563	186.71
LG1	snp061564	186.71
LG1	snp010606	187.3
LG1	snp013689	188.27
LG1	snp052594	189.06
LG1	snp000368	190.96
LG1	snp001663	190.96
LG1	snp065141	191.43
LG1	snp065147	191.91
LG1	snp009105	191.98
LG1	snp066690	192.93
LG1	snp004393	193.41
LG1	snp010040	193.41
LG1	snp046799	193.41
LG1	snp061319	193.89
LG1	snp015362	194.1
LG1	snp050610	194.86
LG1	snp044130	194.98
LG1	snp009597	195.46
LG1	snp011235	195.46
LG1	snp015491	195.46
LG1	snp020361	195.46
LG1	snp030761	195.46
LG1	snp050614	195.46
LG1	snp008568	195.73
LG1	snp015615	195.9
LG1	snp061318	196.04
LG1	snp000803	196.08
LG1	snp014337	196.08
LG1	snp052591	196.08
LG1	snp052593	196.08
LG1	snp052595	196.08
LG1	snp056091	196.08
LG1	snp068287	196.08
LG1	snp010047	196.53
LG1	snp044137	196.53
LG1	snp001446	196.65
LG1	snp002836	196.65
LG1	snp004972	196.65
LG1	snp018882	196.65
LG1	snp021149	196.65
LG1	snp021670	196.65
LG1	snp022573	196.65
LG1	snp022574	196.65
LG1	snp028893	196.65
LG1	snp040886	196.65
LG1	snp045899	196.65
LG1	snp060003	197.18
LG1	snp001665	197.25
LG1	snp015093	197.32
LG1	snp022017	197.46
LG1	snp009860	197.78
LG1	snp021677	197.78
LG1	snp026883	197.78
LG1	snp033548	197.78
LG1	snp041035	197.78
LG1	snp046801	197.78
LG1	snp048078	197.78
LG1	snp054619	197.78
LG1	snp057667	197.78
LG1	snp064268	198.08
LG1	snp003150	198.15
LG1	snp018076	198.15
LG1	snp070630	198.15
LG1	snp020678	198.41
LG1	snp038296	198.69
LG1	snp000078	199.03
LG1	snp045889	199.37
LG1	snp022682	199.63
LG1	snp022718	200.23
LG1	snp000079	201.45
LG1	snp047147	201.45
LG1	snp021353	201.75
LG1	snp034538	202.05
LG1	snp004469	202.65
LG1	snp007823	202.65
LG1	snp038196	202.65
LG1	snp021153	203.07
LG1	snp071340	203.19
LG1	snp002948	203.3
LG1	snp023193	203.3
LG1	snp021684	203.45
LG1	snp070202	203.78
LG1	snp001667	203.95
LG1	snp005356	203.95
LG1	snp005358	203.95
LG1	snp020687	203.95
LG1	snp021673	203.95
LG1	snp048174	203.95
LG1	snp059918	203.95
LG1	snp063948	203.95
LG1	snp071356	203.95
LG1	snp010603	204.18
LG1	snp040884	204.59
LG1	snp018523	205
LG1	snp010602	205.23
LG1	snp043081	205.23
LG1	snp036926	205.51
LG1	snp021502	205.69
LG1	snp024186	205.87
LG1	snp050690	206.11
LG1	snp014424	207.86
LG1	snp050689	208.06
LG1	snp050692	208.06
LG1	snp022016	208.54
LG1	snp002945	209.02
LG1	snp009298	209.02
LG1	snp009563	209.85
LG1	snp062273	209.85
LG1	snp059910	209.98
LG1	snp013384	210.45
LG1	snp021454	210.45
LG1	snp004976	211.17
LG1	snp015573	211.17
LG1	snp013378	211.88
LG1	snp021457	211.88
LG1	snp021165	212.15
LG1	snp002152	213.08
LG1	snp034329	213.12
LG1	snp004977	214.29
LG1	snp020721	214.29
LG1	snp020725	214.29
LG1	snp013382	214.76
LG1	snp055177	215.11
LG1	snp010600	215.72
LG1	snp004975	216.2
LG1	snp059908	216.43
LG1	snp041584	216.67
LG1	snp020847	217.09
LG1	snp020597	217.14
LG1	snp010607	218.1
LG1	snp020601	218.1
LG1	snp009564	218.58
LG1	snp009565	218.58
LG1	snp009568	218.58
LG1	snp014423	218.58
LG1	snp016501	218.58
LG1	snp022904	218.58
LG1	snp011525	219.06
LG1	snp062277	219.23
LG1	snp000700	220.04
LG1	snp040315	220.24
LG1	snp002295	220.53
LG1	snp002297	220.53
LG1	snp002299	220.53
LG1	snp007825	220.53
LG1	snp007832	220.53
LG1	snp016872	220.53
LG1	snp021392	220.53
LG1	snp021393	220.53
LG1	snp021396	220.53
LG1	snp035483	220.53
LG1	snp036923	220.53
LG1	snp002291	221
LG1	snp039895	221
LG1	snp039896	221
LG1	snp020765	221.11
LG1	snp000066	221.16
LG1	snp001666	221.16
LG1	snp020767	221.16
LG1	snp021152	221.16
LG1	snp059385	221.16
LG1	snp020845	221.48
LG1	snp007620	221.49
LG1	snp060212	221.81
LG1	snp070635	221.81
LG1	snp064270	221.97
LG1	snp007618	222.45
LG1	snp021150	222.45
LG1	snp021157	222.45
LG1	snp021167	222.45
LG1	snp021504	223.07
LG1	snp050691	223.09
LG1	snp021164	223.13
LG1	snp011398	223.45
LG1	snp004205	223.74
LG1	snp013841	223.74
LG1	snp052552	223.74
LG1	snp058155	224.39
LG1	snp004117	224.42
LG1	snp020737	224.9
LG1	snp021148	224.9
LG1	snp057985	224.9
LG1	snp013368	225.02
LG1	snp020766	225.02
LG1	snp021498	225.02
LG1	snp000074	225.38
LG1	snp000086	225.38
LG1	snp005352	225.38
LG1	snp005355	225.38
LG1	snp021363	225.38
LG1	snp021674	225.38
LG1	snp055175	225.66
LG1	snp060209	226.32
LG1	snp032465	226.87
LG1	snp020722	226.9
LG1	snp021356	226.9
LG1	snp002292	227.99
LG1	snp071357	227.99
LG1	snp045900	228.22
LG1	snp002154	228.26
LG1	snp035482	228.55
LG1	snp005359	228.85
LG1	snp057987	229.1
LG1	snp020688	229.34
LG1	snp002290	229.65
LG1	snp004978	229.65
LG1	snp005353	229.65
LG1	snp013184	229.65
LG1	snp015077	229.65
LG1	snp058162	229.65
LG1	snp059988	229.65
LG1	snp062274	229.65
LG1	snp048922	229.84
LG1	snp034658	230.17
LG1	snp018636	230.41
LG1	snp021257	230.61
LG1	snp001734	231.61
LG1	snp031482	232.21
LG1	snp001732	232.73
LG1	snp001034	233.5
LG1	snp020715	233.5
LG1	snp021747	233.5
LG1	snp031941	233.5
LG1	snp038367	233.5
LG1	snp057596	233.5
LG1	snp069856	233.5
LG1	snp044877	234.17
LG1	snp072195	234.51
LG1	snp042760	234.85
LG1	snp047906	234.85
LG1	snp045216	235.52
LG1	snp057592	236.09
LG1	snp069859	236.56
LG1	snp001731	237.52
LG1	snp071704	238.05
LG1	snp024629	238.81
LG1	snp001736	238.85
LG1	snp015386	238.85
LG1	snp021738	238.85
LG1	snp057600	238.85
LG1	snp069651	238.85
LG1	snp071771	238.85
LG1	snp071778	238.85
LG1	snp045487	239.53
LG1	snp069849	240.08
LG1	snp065590	240.56
LG1	snp071752	240.56
LG1	snp071767	241.03
LG1	snp071773	241.51
LG1	snp044868	241.99
LG1	snp044872	241.99
LG1	snp015388	242.2
LG1	snp005496	243.65
LG1	snp005497	243.65
LG1	snp013240	245.51
LG1	snp069851	245.51
LG1	snp001437	246.46
LG1	snp001735	246.46
LG1	snp039116	246.46
LG1	snp072203	247.41
LG1	snp069020	247.58
LG1	snp005593	249.32
LG1	snp018911	249.34
LG1	snp004698	249.51
LG1	snp002835	250.29
LG1	snp023423	250.29
LG1	snp026879	250.29
LG1	snp026882	250.29
LG1	snp018213	250.46
LG1	snp011703	251.24
LG1	snp021358	251.24
LG1	snp021683	251.24
LG1	snp055178	251.24
LG1	snp004697	252.38
LG1	snp038353	253.17
LG1	snp025489	254.31
LG1	snp000073	255.1
LG1	snp000085	255.1
LG1	snp002472	255.1
LG1	snp005354	255.1
LG1	snp021366	255.1
LG1	snp052487	255.1
LG1	snp013239	255.26
LG1	snp034406	256.66
LG1	snp025492	258.13
LG1	snp025494	258.13
LG1	snp025496	258.13
LG1	snp000076	261.34
LG1	snp060714	263.08
LG1	snp060712	264.04
LG1	snp060713	264.04
LG1	snp060711	264.99
LG1	snp060710	265.94
LG1	snp060709	267.86
LG1	snp005588	276.05
LG1	snp005592	276.05
LG1	snp005594	276.05
LG1	snp072198	277
LG1	snp001438	277.54
LG1	snp072196	277.95
LG1	snp001032	278.9
LG1	snp009701	279.85
LG1	snp031943	280.8
LG1	snp005490	283.72
LG1	snp012841	287.65
LG1	snp030480	287.65
LG2	snp003427	0
LG2	snp020120	6.24
LG2	snp021450	7.15
LG2	snp043710	7.15
LG2	snp059844	7.15
LG2	snp021859	9.17
LG2	snp039512	11.07
LG2	snp049939	11.07
LG2	snp003429	11.09
LG2	snp003438	11.09
LG2	snp004941	11.09
LG2	snp019591	11.09
LG2	snp019770	11.09
LG2	snp021857	11.09
LG2	snp043245	11.09
LG2	snp043256	11.09
LG2	snp061704	11.09
LG2	snp038173	12.02
LG2	snp021843	12.05
LG2	snp002006	13
LG2	snp021840	13
LG2	snp005761	13.95
LG2	snp021949	13.95
LG2	snp022049	13.95
LG2	snp022793	13.95
LG2	snp042603	13.95
LG2	snp005766	14.88
LG2	snp019308	14.9
LG2	snp021948	14.9
LG2	snp022051	14.9
LG2	snp058868	14.9
LG2	snp005763	15.86
LG2	snp036365	15.86
LG2	snp006691	16.82
LG2	snp018074	17.47
LG2	snp058867	17.48
LG2	snp001762	17.74
LG2	snp013502	17.74
LG2	snp014941	17.74
LG2	snp019302	17.74
LG2	snp021976	17.74
LG2	snp058333	17.74
LG2	snp071907	17.74
LG2	snp056894	18.21
LG2	snp056895	18.21
LG2	snp019556	19.18
LG2	snp019558	19.18
LG2	snp027808	19.18
LG2	snp014985	19.48
LG2	snp005070	19.65
LG2	snp013154	19.65
LG2	snp021980	19.65
LG2	snp005767	19.95
LG2	snp005068	20.11
LG2	snp006866	20.11
LG2	snp006865	21.08
LG2	snp005913	22.4
LG2	snp021837	22.43
LG2	snp022366	22.46
LG2	snp057847	22.46
LG2	snp021301	22.67
LG2	snp010348	23.57
LG2	snp014986	23.57
LG2	snp068945	23.78
LG2	snp049723	24.49
LG2	snp022050	24.81
LG2	snp043747	25
LG2	snp019303	25.19
LG2	snp020897	25.19
LG2	snp022370	25.19
LG2	snp049728	25.19
LG2	snp068920	25.19
LG2	snp068923	25.43
LG2	snp049731	25.66
LG2	snp049725	26.63
LG2	snp049726	27.59
LG2	snp005797	29.9
LG2	snp010597	29.9
LG2	snp021981	29.9
LG2	snp022779	29.9
LG2	snp022798	29.9
LG2	snp042601	29.9
LG2	snp042611	29.9
LG2	snp009991	30.5
LG2	snp033788	30.64
LG2	snp043036	30.64
LG2	snp043026	30.9
LG2	snp005762	31.12
LG2	snp005765	31.12
LG2	snp005796	31.12
LG2	snp005804	31.12
LG2	snp005806	31.12
LG2	snp005807	31.12
LG2	snp005911	31.12
LG2	snp016975	31.12
LG2	snp016976	31.12
LG2	snp043024	31.12
LG2	snp014946	31.76
LG2	snp059370	31.76
LG2	snp021878	32.37
LG2	snp038170	32.37
LG2	snp048978	33.04
LG2	snp021884	34.51
LG2	snp048980	34.51
LG2	snp027444	34.59
LG2	snp050543	34.74
LG2	snp021879	34.97
LG2	snp028178	35.94
LG2	snp030889	36.42
LG2	snp000954	36.85
LG2	snp057848	36.85
LG2	snp054315	36.88
LG2	snp009094	37.84
LG2	snp021947	38.12
LG2	snp009031	38.32
LG2	snp018117	38.32
LG2	snp042605	38.32
LG2	snp059372	38.32
LG2	snp000397	38.8
LG2	snp000400	38.8
LG2	snp006864	38.8
LG2	snp010347	38.8
LG2	snp022391	38.8
LG2	snp050157	38.8
LG2	snp050550	39.82
LG2	snp021881	40.33
LG2	snp048983	40.33
LG2	snp050552	40.33
LG2	snp050553	40.33
LG2	snp050556	40.33
LG2	snp053375	40.33
LG2	snp048974	40.55
LG2	snp000399	40.83
LG2	snp051359	41.22
LG2	snp068918	41.22
LG2	snp018111	41.32
LG2	snp018114	41.32
LG2	snp022795	41.56
LG2	snp022797	41.83
LG2	snp022844	41.83
LG2	snp055962	41.83
LG2	snp067278	41.83
LG2	snp022800	42.34
LG2	snp019610	43.36
LG2	snp007515	43.87
LG2	snp019608	43.87
LG2	snp051787	43.87
LG2	snp053376	44
LG2	snp007516	44.83
LG2	snp014989	44.86
LG2	snp027806	44.86
LG2	snp048971	45.67
LG2	snp049729	45.67
LG2	snp021543	45.75
LG2	snp019604	45.96
LG2	snp021539	46.26
LG2	snp036943	46.26
LG2	snp042968	46.77
LG2	snp021540	47.27
LG2	snp021541	47.27
LG2	snp021542	47.27
LG2	snp021901	47.27
LG2	snp022810	47.27
LG2	snp036946	47.27
LG2	snp046154	47.27
LG2	snp003436	47.86
LG2	snp008127	48.26
LG2	snp008129	48.26
LG2	snp051647	48.77
LG2	snp022807	49
LG2	snp021842	49.77
LG2	snp036947	50.05
LG2	snp052735	50.71
LG2	snp021844	51.12
LG2	snp019600	51.76
LG2	snp009852	52.87
LG2	snp021838	53.19
LG2	snp021839	53.7
LG2	snp002007	54.21
LG2	snp061705	54.71
LG2	snp020197	54.8
LG2	snp020990	55.3
LG2	snp020991	55.3
LG2	snp049930	55.3
LG2	snp061675	55.3
LG2	snp009851	55.67
LG2	snp043299	55.69
LG2	snp043300	55.69
LG2	snp020122	57.24
LG2	snp043249	57.5
LG2	snp003432	57.75
LG2	snp003433	57.75
LG2	snp003434	57.75
LG2	snp003437	57.75
LG2	snp019774	57.75
LG2	snp021852	57.75
LG2	snp021861	57.75
LG2	snp021862	57.75
LG2	snp043248	57.75
LG2	snp043253	57.75
LG2	snp007250	58.26
LG2	snp021997	58.26
LG2	snp007249	58.76
LG2	snp021999	59.27
LG2	snp022000	59.27
LG2	snp072033	59.27
LG2	snp072042	59.27
LG2	snp022001	59.52
LG2	snp072046	59.78
LG2	snp072045	60.48
LG2	snp020196	61.66
LG2	snp021996	61.66
LG2	snp072029	61.66
LG2	snp072040	61.66
LG2	snp072034	62.26
LG2	snp020121	62.85
LG2	snp020342	62.85
LG2	snp072030	62.85
LG2	snp007247	62.9
LG2	snp003569	63.46
LG2	snp004831	63.46
LG2	snp004835	63.46
LG2	snp008002	63.46
LG2	snp046678	63.46
LG2	snp047063	63.46
LG2	snp066904	63.46
LG2	snp072032	63.46
LG2	snp055341	64.05
LG2	snp044075	64.95
LG2	snp044076	65.86
LG2	snp044188	66.46
LG2	snp028662	67.05
LG2	snp026395	67.65
LG2	snp026398	67.65
LG2	snp037542	67.65
LG2	snp037543	67.65
LG2	snp037545	67.65
LG2	snp037548	67.65
LG2	snp044079	68.25
LG2	snp037550	68.85
LG2	snp005742	69.2
LG2	snp051023	69.61
LG2	snp001125	71.22
LG2	snp001128	71.82
LG2	snp030037	71.82
LG2	snp001136	72.66
LG2	snp037499	74.24
LG2	snp034728	74.83
LG2	snp037498	75.2
LG2	snp011974	75.43
LG2	snp068038	75.44
LG2	snp000444	75.96
LG2	snp068030	75.96
LG2	snp004956	76.5
LG2	snp010952	77.03
LG2	snp009497	78.11
LG2	snp055295	79.19
LG2	snp009485	80.27
LG2	snp044922	80.27
LG2	snp004703	81.31
LG2	snp064495	81.31
LG2	snp002592	81.33
LG2	snp000291	82.97
LG2	snp015704	82.97
LG2	snp071670	82.97
LG2	snp014117	84.09
LG2	snp014115	84.13
LG2	snp060363	84.63
LG2	snp053517	85.45
LG2	snp053520	85.45
LG2	snp053523	85.45
LG2	snp007665	85.51
LG2	snp021509	85.8
LG2	snp041211	86.11
LG2	snp001441	86.19
LG2	snp007788	86.19
LG2	snp021896	86.19
LG2	snp058425	86.19
LG2	snp041210	86.76
LG2	snp008683	86.87
LG2	snp070251	87.41
LG2	snp035202	87.55
LG2	snp015375	88.26
LG2	snp015642	88.96
LG2	snp070263	90.6
LG2	snp070266	90.6
LG2	snp070268	91.08
LG2	snp038493	92.04
LG2	snp038494	92.04
LG2	snp018904	93.29
LG2	snp043205	93.29
LG2	snp066057	93.68
LG2	snp000195	93.98
LG2	snp001742	93.98
LG2	snp004108	93.98
LG2	snp040940	93.98
LG2	snp055995	94.69
LG2	snp060644	95.27
LG2	snp001980	97.42
LG2	snp053293	97.42
LG2	snp053296	97.42
LG2	snp008719	97.89
LG2	snp012662	98.86
LG2	snp064490	99.02
LG2	snp028780	99.84
LG2	snp050625	100.31
LG2	snp000194	100.79
LG2	snp022353	100.79
LG2	snp028777	100.79
LG2	snp039753	100.79
LG2	snp050620	100.79
LG2	snp050621	100.79
LG2	snp000426	101.27
LG2	snp056868	101.27
LG2	snp015876	101.74
LG2	snp027685	101.74
LG2	snp001129	101.94
LG2	snp014120	101.94
LG2	snp016289	101.94
LG2	snp016834	101.94
LG2	snp020757	101.94
LG2	snp021688	101.94
LG2	snp023803	101.94
LG2	snp050624	101.94
LG2	snp051586	101.94
LG2	snp070260	101.94
LG2	snp071786	101.94
LG2	snp005244	102.29
LG2	snp071740	102.66
LG2	snp001188	103.39
LG2	snp004832	103.93
LG2	snp055340	103.93
LG2	snp066873	103.93
LG2	snp060653	104.16
LG2	snp000226	104.47
LG2	snp001738	104.47
LG2	snp001748	104.47
LG2	snp011975	104.47
LG2	snp021685	104.47
LG2	snp021750	104.47
LG2	snp022054	104.47
LG2	snp042567	104.47
LG2	snp051588	104.47
LG2	snp051595	104.47
LG2	snp064493	104.47
LG2	snp071797	104.47
LG2	snp064498	105.01
LG2	snp023384	106.11
LG2	snp058168	107.81
LG2	snp058173	107.81
LG2	snp010273	108.28
LG2	snp012855	108.4
LG2	snp028949	108.79
LG2	snp053734	108.79
LG2	snp006349	109.27
LG2	snp022492	109.28
LG2	snp010274	109.74
LG2	snp010272	110.22
LG2	snp006345	110.69
LG2	snp051019	111.06
LG2	snp009310	112.01
LG2	snp001740	114.05
LG2	snp001741	114.05
LG2	snp015225	114.05
LG2	snp020746	114.05
LG2	snp021615	114.05
LG2	snp021692	114.05
LG2	snp026397	114.05
LG2	snp048515	114.05
LG2	snp064489	114.05
LG2	snp064497	114.05
LG2	snp062821	114.29
LG2	snp001137	114.59
LG2	snp024464	115.68
LG2	snp068790	115.68
LG2	snp021694	116.63
LG2	snp024457	116.63
LG2	snp024459	116.63
LG2	snp009663	117.59
LG2	snp071690	118.08
LG2	snp021687	118.53
LG2	snp025481	118.53
LG2	snp069017	118.53
LG2	snp014699	119.07
LG2	snp016946	119.48
LG2	snp048514	119.89
LG2	snp001745	120.43
LG2	snp009662	120.43
LG2	snp071734	120.43
LG2	snp021695	120.95
LG2	snp024456	121.38
LG2	snp029033	121.7
LG2	snp021693	122.51
LG2	snp012196	125.23
LG2	snp000928	127.15
LG2	snp051590	127.15
LG2	snp021253	127.48
LG2	snp006372	128.1
LG2	snp006374	128.1
LG2	snp012659	128.1
LG2	snp021691	128.1
LG2	snp022482	128.1
LG2	snp036313	128.1
LG2	snp041093	128.1
LG2	snp048673	128.1
LG2	snp050618	128.1
LG2	snp060310	128.1
LG2	snp060311	128.1
LG2	snp064492	128.1
LG2	snp051587	128.62
LG2	snp071164	129.05
LG2	snp048672	129.55
LG2	snp011971	130
LG2	snp012660	130
LG2	snp018223	130
LG2	snp018907	130
LG2	snp020229	130
LG2	snp026389	130
LG2	snp029032	130
LG2	snp029034	130
LG2	snp053522	130
LG2	snp055680	130
LG2	snp059353	130
LG2	snp061934	130
LG2	snp068358	130
LG2	snp058174	130.49
LG2	snp024458	130.95
LG2	snp030056	131.5
LG2	snp001739	131.89
LG2	snp004704	131.89
LG2	snp006379	131.89
LG2	snp012016	131.89
LG2	snp021690	131.89
LG2	snp026889	131.89
LG2	snp058411	131.89
LG2	snp069927	131.89
LG2	snp009496	132.06
LG2	snp008663	133.37
LG2	snp000227	134.58
LG2	snp038317	134.77
LG2	snp053291	134.77
LG2	snp068028	134.77
LG2	snp029058	136.69
LG2	snp036309	137.64
LG2	snp048674	137.64
LG2	snp053519	137.64
LG2	snp058171	137.64
LG2	snp008496	138.12
LG2	snp071741	138.59
LG2	snp035473	140.51
LG2	snp007737	142.44
LG2	snp021899	142.44
LG2	snp037055	142.44
LG2	snp009574	143.39
LG2	snp007786	145.31
LG2	snp009572	148.23
LG2	snp003126	150.15
LG2	snp007789	150.15
LG2	snp009057	150.15
LG2	snp062428	150.15
LG2	snp037053	150.65
LG2	snp035475	151.1
LG2	snp036927	151.71
LG2	snp007790	152.04
LG2	snp007791	152.04
LG2	snp009588	152.04
LG2	snp011401	152.04
LG2	snp015771	152.04
LG2	snp005445	154.96
LG2	snp035474	157.87
LG2	snp012945	160.79
LG2	snp031628	160.79
LG2	snp062371	161.35
LG2	snp070239	161.73
LG2	snp059872	162.15
LG2	snp068775	162.68
LG2	snp059870	163.15
LG2	snp022038	163.63
LG2	snp030892	163.63
LG2	snp016973	164.58
LG2	snp022262	164.58
LG2	snp026649	164.58
LG2	snp035204	164.58
LG2	snp043356	164.58
LG2	snp059591	164.58
LG2	snp068587	164.58
LG2	snp068628	164.58
LG2	snp070171	164.58
LG2	snp070241	164.58
LG2	snp063953	167.49
LG2	snp063957	167.49
LG2	snp041638	169.42
LG2	snp063944	171.34
LG2	snp008984	173.27
LG2	snp005572	177.2
LG2	snp005573	179.12
LG2	snp008983	179.12
LG2	snp041653	181.04
LG2	snp008962	182
LG2	snp063949	182.95
LG2	snp008963	183.9
LG2	snp041651	185.28
LG2	snp036423	186.78
LG2	snp063952	186.78
LG2	snp041635	187.22
LG2	snp008961	187.73
LG2	snp036422	187.73
LG2	snp041652	187.73
LG2	snp063946	187.73
LG2	snp063951	187.73
LG2	snp063950	189.65
LG2	snp009221	192.57
LG2	snp068375	192.57
LG2	snp039232	194.49
LG2	snp039230	195.44
LG2	snp021561	196.4
LG2	snp021639	199.31
LG2	snp064042	201.23
LG2	snp064043	203.16
LG2	snp053864	205.08
LG2	snp064044	207
LG2	snp053863	209.92
LG2	snp070684	212.83
LG2	snp070683	213.25
LG2	snp006390	213.78
LG2	snp025969	213.78
LG2	snp070682	213.78
LG2	snp070685	213.78
LG2	snp049150	214.73
LG2	snp048302	216.65
LG2	snp038336	218.58
LG2	snp038337	218.58
LG2	snp038341	221.5
LG2	snp038339	224.42
LG2	snp038338	225.38
LG2	snp038340	225.38
LG2	snp038330	227.3
LG2	snp019602	228.25
LG2	snp028349	228.25
LG2	snp065673	228.25
LG2	snp013668	229.2
LG2	snp013669	229.2
LG2	snp067285	231.13
LG2	snp031713	232.08
LG2	snp031715	232.51
LG2	snp031708	233.03
LG2	snp031710	233.61
LG2	snp001766	233.98
LG2	snp031709	233.98
LG2	snp031711	233.98
LG2	snp031717	233.98
LG2	snp051189	236.89
LG2	snp051192	237.84
LG2	snp068669	237.84
LG2	snp068670	237.84
LG2	snp051190	238.79
LG2	snp051185	240.72
LG2	snp033166	241.67
LG2	snp051187	242.62
LG2	snp036012	244.55
LG2	snp006329	245.5
LG2	snp033167	245.5
LG2	snp036011	245.5
LG2	snp051183	245.5
LG2	snp051188	245.5
LG2	snp065341	246.46
LG3	snp002895	0
LG3	snp027325	1.99
LG3	snp001158	3.92
LG3	snp061341	5.84
LG3	snp036273	6.79
LG3	snp047881	6.79
LG3	snp048596	6.79
LG3	snp028008	8.71
LG3	snp038205	10.64
LG3	snp036465	10.71
LG3	snp024889	11
LG3	snp000296	11.59
LG3	snp002622	11.59
LG3	snp023596	11.59
LG3	snp001159	11.81
LG3	snp007836	12.8
LG3	snp023385	13.51
LG3	snp010703	14.46
LG3	snp072444	14.9
LG3	snp012847	15.41
LG3	snp012996	15.41
LG3	snp013182	15.41
LG3	snp016582	15.41
LG3	snp023560	15.41
LG3	snp024970	15.41
LG3	snp039068	15.41
LG3	snp047254	15.41
LG3	snp008936	17.67
LG3	snp043680	18.81
LG3	snp000659	20.74
LG3	snp015243	20.74
LG3	snp023697	22.29
LG3	snp048597	22.66
LG3	snp035452	23.61
LG3	snp035453	23.61
LG3	snp038344	23.61
LG3	snp001162	25.22
LG3	snp036280	25.56
LG3	snp036282	25.87
LG3	snp048588	25.99
LG3	snp000657	26.17
LG3	snp008645	26.17
LG3	snp015550	26.17
LG3	snp021035	26.17
LG3	snp028005	26.17
LG3	snp028007	26.17
LG3	snp036283	26.17
LG3	snp036284	26.17
LG3	snp061340	26.17
LG3	snp008649	28.09
LG3	snp045853	28.46
LG3	snp002815	30.38
LG3	snp012533	30.38
LG3	snp002816	30.87
LG3	snp057197	31.87
LG3	snp057200	32.26
LG3	snp057196	32.86
LG3	snp048092	33.86
LG3	snp003081	34.36
LG3	snp023721	34.36
LG3	snp064953	34.79
LG3	snp008715	35.35
LG3	snp020329	35.6
LG3	snp008710	36.33
LG3	snp049357	36.33
LG3	snp000292	36.55
LG3	snp000316	37.28
LG3	snp001927	37.28
LG3	snp002623	37.28
LG3	snp005312	37.28
LG3	snp010700	37.28
LG3	snp016568	37.28
LG3	snp016977	37.28
LG3	snp020379	37.28
LG3	snp023595	37.28
LG3	snp023715	37.28
LG3	snp024730	37.28
LG3	snp024895	37.28
LG3	snp024969	37.28
LG3	snp038240	37.28
LG3	snp038819	37.28
LG3	snp047253	37.28
LG3	snp065972	37.28
LG3	snp068976	37.28
LG3	snp008713	37.32
LG3	snp024977	38.84
LG3	snp046104	39.33
LG3	snp046115	39.82
LG3	snp068971	39.82
LG3	snp016979	39.83
LG3	snp015464	40.12
LG3	snp000288	40.31
LG3	snp000294	40.31
LG3	snp000318	40.31
LG3	snp023205	40.31
LG3	snp068977	40.8
LG3	snp001931	40.88
LG3	snp020371	41.3
LG3	snp020375	41.3
LG3	snp020376	41.3
LG3	snp024485	41.8
LG3	snp072435	41.8
LG3	snp072436	41.8
LG3	snp072441	42.29
LG3	snp002893	42.78
LG3	snp002894	42.78
LG3	snp068645	42.78
LG3	snp068654	42.78
LG3	snp000287	43.28
LG3	snp000289	43.28
LG3	snp000317	43.28
LG3	snp002628	43.28
LG3	snp006268	43.28
LG3	snp008680	43.28
LG3	snp009626	43.28
LG3	snp010692	43.28
LG3	snp021252	43.28
LG3	snp023676	43.28
LG3	snp024508	43.28
LG3	snp024510	43.28
LG3	snp024915	43.28
LG3	snp024973	43.28
LG3	snp035059	43.28
LG3	snp038816	43.28
LG3	snp038820	43.28
LG3	snp038822	43.28
LG3	snp056929	43.28
LG3	snp057614	43.28
LG3	snp057616	43.28
LG3	snp062643	43.28
LG3	snp064946	43.28
LG3	snp064950	43.28
LG3	snp064947	44.39
LG3	snp002624	45.5
LG3	snp023095	45.5
LG3	snp038825	45.5
LG3	snp068972	45.64
LG3	snp023665	46.13
LG3	snp008718	46.63
LG3	snp011430	46.63
LG3	snp023124	46.63
LG3	snp024899	46.63
LG3	snp072447	46.63
LG3	snp002892	46.98
LG3	snp015460	47.12
LG3	snp038821	47.88
LG3	snp064005	48.15
LG3	snp023644	48.64
LG3	snp072445	49
LG3	snp020374	49.13
LG3	snp023680	49.63
LG3	snp038243	49.63
LG3	snp068648	49.63
LG3	snp068974	49.9
LG3	snp012850	50.12
LG3	snp045324	50.14
LG3	snp038824	50.22
LG3	snp010698	51.16
LG3	snp015467	51.16
LG3	snp038239	51.17
LG3	snp023561	51.66
LG3	snp024897	51.66
LG3	snp032829	51.66
LG3	snp038204	51.66
LG3	snp058347	51.66
LG3	snp064952	51.66
LG3	snp067677	52.19
LG3	snp015734	52.32
LG3	snp022745	52.32
LG3	snp023924	52.32
LG3	snp020373	52.66
LG3	snp014181	53.37
LG3	snp023127	53.7
LG3	snp038238	53.7
LG3	snp032825	54.19
LG3	snp062140	54.19
LG3	snp064308	54.19
LG3	snp015393	54.39
LG3	snp047252	54.39
LG3	snp063633	54.39
LG3	snp046740	54.71
LG3	snp014540	55.43
LG3	snp022744	55.72
LG3	snp022786	55.95
LG3	snp018737	56.19
LG3	snp032824	56.27
LG3	snp032827	56.27
LG3	snp032828	56.27
LG3	snp035060	56.27
LG3	snp017706	56.48
LG3	snp009082	56.71
LG3	snp022681	56.77
LG3	snp024567	56.77
LG3	snp037184	56.77
LG3	snp061517	56.77
LG3	snp032911	57
LG3	snp043703	57.31
LG3	snp043692	57.81
LG3	snp043702	57.81
LG3	snp011163	58.03
LG3	snp041612	58.32
LG3	snp041615	58.32
LG3	snp057426	58.32
LG3	snp057427	58.32
LG3	snp043688	58.81
LG3	snp041614	59.07
LG3	snp036061	60.11
LG3	snp069312	63.21
LG3	snp014857	64.11
LG3	snp059674	64.41
LG3	snp040920	64.61
LG3	snp005412	64.92
LG3	snp029881	64.92
LG3	snp054775	64.92
LG3	snp054777	64.92
LG3	snp034150	65.36
LG3	snp008517	65.45
LG3	snp053705	65.45
LG3	snp053706	65.45
LG3	snp055872	65.45
LG3	snp032403	65.97
LG3	snp032910	65.98
LG3	snp011158	66.17
LG3	snp014858	66.17
LG3	snp018800	66.17
LG3	snp022784	66.17
LG3	snp023373	66.17
LG3	snp032572	66.17
LG3	snp036985	66.47
LG3	snp038450	66.79
LG3	snp050879	67.56
LG3	snp044587	68.05
LG3	snp022469	69.16
LG3	snp022472	69.16
LG3	snp029883	69.16
LG3	snp032407	69.16
LG3	snp044366	70.01
LG3	snp050882	70.21
LG3	snp053707	71.26
LG3	snp010701	71.62
LG3	snp050889	71.78
LG3	snp050891	71.78
LG3	snp053708	72.45
LG3	snp050892	73.38
LG3	snp036059	73.71
LG3	snp036895	73.71
LG3	snp038359	73.71
LG3	snp050878	73.71
LG3	snp071407	73.71
LG3	snp022360	74.05
LG3	snp018272	74.33
LG3	snp019630	75.29
LG3	snp019632	75.29
LG3	snp050883	75.29
LG3	snp050885	75.29
LG3	snp050890	75.29
LG3	snp050894	75.29
LG3	snp028162	75.79
LG3	snp042075	76.29
LG3	snp022955	76.79
LG3	snp038452	77.29
LG3	snp038453	77.29
LG3	snp050886	79.23
LG3	snp067674	80.16
LG3	snp014544	81.33
LG3	snp063635	81.33
LG3	snp008914	82.18
LG3	snp038430	82.18
LG3	snp067676	82.54
LG3	snp047255	83.04
LG3	snp038434	83.11
LG3	snp067675	83.13
LG3	snp056135	83.58
LG3	snp028163	84.07
LG3	snp010782	84.79
LG3	snp007977	84.87
LG3	snp013773	84.87
LG3	snp032399	84.87
LG3	snp051157	84.87
LG3	snp070476	84.87
LG3	snp038431	85.02
LG3	snp071566	86.26
LG3	snp001369	87.55
LG3	snp038441	87.55
LG3	snp056637	87.75
LG3	snp047911	88
LG3	snp001367	88.5
LG3	snp001600	88.5
LG3	snp038433	88.5
LG3	snp047910	88.5
LG3	snp038432	89
LG3	snp000778	89.62
LG3	snp047919	90.44
LG3	snp022471	91.14
LG3	snp001370	91.43
LG3	snp001591	91.43
LG3	snp038449	91.43
LG3	snp071565	91.43
LG3	snp022879	91.92
LG3	snp022880	91.92
LG3	snp022882	91.92
LG3	snp022885	91.92
LG3	snp036972	92.05
LG3	snp007974	92.39
LG3	snp007975	92.39
LG3	snp046101	92.39
LG3	snp046118	93.4
LG3	snp008331	94.41
LG3	snp008332	94.41
LG3	snp008333	94.41
LG3	snp046100	94.41
LG3	snp000062	96.46
LG3	snp012590	96.46
LG3	snp017693	96.46
LG3	snp017694	96.46
LG3	snp017696	96.46
LG3	snp017708	96.46
LG3	snp026496	96.46
LG3	snp029939	96.46
LG3	snp056294	96.46
LG3	snp014458	97.96
LG3	snp044356	98
LG3	snp017061	98.85
LG3	snp002463	98.98
LG3	snp000061	99.47
LG3	snp017732	99.47
LG3	snp017735	99.47
LG3	snp022901	99.47
LG3	snp029940	99.47
LG3	snp033934	99.96
LG3	snp002459	100.45
LG3	snp033933	100.94
LG3	snp033935	101.93
LG3	snp002458	102.42
LG3	snp012967	102.56
LG3	snp012968	102.91
LG3	snp055285	102.91
LG3	snp000361	105.62
LG3	snp022456	105.62
LG3	snp040596	105.62
LG3	snp051152	105.98
LG3	snp051154	106.47
LG3	snp051156	106.96
LG3	snp034152	107.15
LG3	snp039279	107.95
LG3	snp024654	109.18
LG3	snp010783	110.44
LG3	snp013774	110.44
LG3	snp013778	110.44
LG3	snp013779	110.44
LG3	snp024652	110.44
LG3	snp027319	110.44
LG3	snp027320	110.44
LG3	snp052290	110.44
LG3	snp034146	111.43
LG3	snp034147	111.43
LG3	snp034148	111.43
LG3	snp032571	111.92
LG3	snp032575	111.92
LG3	snp036918	111.92
LG3	snp010500	112.03
LG3	snp022511	112.4
LG3	snp001577	112.66
LG3	snp006246	112.66
LG3	snp009129	112.66
LG3	snp018481	112.66
LG3	snp018594	112.66
LG3	snp018595	112.66
LG3	snp021243	112.66
LG3	snp024077	112.66
LG3	snp025677	112.66
LG3	snp038262	112.66
LG3	snp016095	113.79
LG3	snp018593	113.9
LG3	snp033926	115.16
LG3	snp008524	115.3
LG3	snp017697	115.48
LG3	snp003737	115.77
LG3	snp040623	115.77
LG3	snp036921	116.08
LG3	snp034151	116.39
LG3	snp052292	116.64
LG3	snp000063	117.01
LG3	snp008523	117.01
LG3	snp013781	117.01
LG3	snp023006	117.01
LG3	snp029938	117.01
LG3	snp035873	117.01
LG3	snp036913	117.01
LG3	snp036920	117.01
LG3	snp038357	117.01
LG3	snp028171	117.28
LG3	snp016611	117.63
LG3	snp009661	117.87
LG3	snp028135	117.98
LG3	snp022690	118.25
LG3	snp038471	118.25
LG3	snp047126	118.25
LG3	snp023050	118.52
LG3	snp051146	118.59
LG3	snp053823	118.86
LG3	snp032396	119.49
LG3	snp022686	119.85
LG3	snp063062	119.85
LG3	snp063064	119.85
LG3	snp020007	120.1
LG3	snp028136	120.44
LG3	snp017738	120.72
LG3	snp044362	120.72
LG3	snp062232	120.72
LG3	snp067022	120.72
LG3	snp010438	120.84
LG3	snp022453	121.81
LG3	snp024566	122.3
LG3	snp000771	122.79
LG3	snp000408	123.26
LG3	snp000770	123.26
LG3	snp014457	123.26
LG3	snp022697	123.74
LG3	snp051159	123.79
LG3	snp014460	124.22
LG3	snp000772	124.7
LG3	snp035871	125.03
LG3	snp061883	125.03
LG3	snp018575	125.19
LG3	snp036064	125.67
LG3	snp003738	125.78
LG3	snp023454	126.15
LG3	snp036060	126.15
LG3	snp036062	126.15
LG3	snp071398	126.15
LG3	snp071405	126.15
LG3	snp011160	126.25
LG3	snp013976	126.63
LG3	snp022721	126.63
LG3	snp014489	126.86
LG3	snp043888	126.95
LG3	snp004643	127.12
LG3	snp004646	127.12
LG3	snp011153	127.12
LG3	snp011155	127.12
LG3	snp023005	127.12
LG3	snp036971	127.12
LG3	snp036973	127.12
LG3	snp036999	127.12
LG3	snp007653	127.66
LG3	snp016967	127.66
LG3	snp061294	127.66
LG3	snp069994	127.66
LG3	snp024737	127.85
LG3	snp037187	128.19
LG3	snp001928	128.47
LG3	snp004338	128.47
LG3	snp008913	128.47
LG3	snp014542	128.47
LG3	snp014547	128.47
LG3	snp014952	128.47
LG3	snp023126	128.47
LG3	snp023156	128.47
LG3	snp028935	128.47
LG3	snp058076	128.47
LG3	snp059676	128.47
LG3	snp063632	128.47
LG3	snp069432	128.47
LG3	snp069993	128.78
LG3	snp023128	128.8
LG3	snp024541	129.09
LG3	snp001972	129.39
LG3	snp010702	129.72
LG3	snp016980	129.72
LG3	snp023598	129.72
LG3	snp041617	129.72
LG3	snp023125	130.08
LG3	snp058353	130.34
LG3	snp018018	130.48
LG3	snp023368	130.48
LG3	snp016449	131.03
LG3	snp023371	131.03
LG3	snp003735	131.58
LG3	snp014859	131.58
LG3	snp017733	131.58
LG3	snp018799	131.58
LG3	snp052994	132.14
LG3	snp044365	132.2
LG3	snp022931	132.55
LG3	snp016450	132.69
LG3	snp008515	132.82
LG3	snp034149	132.82
LG3	snp056136	133.11
LG3	snp009643	133.24
LG3	snp009644	133.24
LG3	snp018801	133.24
LG3	snp018802	133.24
LG3	snp035872	133.24
LG3	snp028127	133.44
LG3	snp022510	133.8
LG3	snp044066	134.06
LG3	snp028161	134.35
LG3	snp038266	134.35
LG3	snp007933	134.71
LG3	snp010501	135.31
LG3	snp032213	135.31
LG3	snp048363	135.31
LG3	snp050511	135.31
LG3	snp063622	135.31
LG3	snp038265	135.78
LG3	snp009083	135.8
LG3	snp038268	137.58
LG3	snp038271	139.33
LG3	snp014897	139.82
LG3	snp011249	140.32
LG3	snp065992	141.31
LG3	snp024034	142.54
LG3	snp024032	143.81
LG3	snp024033	144.3
LG3	snp024035	144.3
LG3	snp001578	144.79
LG3	snp006239	144.79
LG3	snp024144	145.28
LG3	snp058093	145.28
LG3	snp025821	145.78
LG3	snp000634	146.27
LG3	snp000638	146.27
LG3	snp006244	146.27
LG3	snp013223	146.27
LG3	snp023744	146.27
LG3	snp023748	146.27
LG3	snp016444	147.01
LG3	snp016443	147.75
LG3	snp016447	147.75
LG3	snp033714	147.75
LG3	snp038030	147.75
LG3	snp006245	148.57
LG3	snp016448	149.12
LG3	snp000637	149.85
LG3	snp023341	149.85
LG3	snp036798	149.85
LG3	snp038035	149.85
LG3	snp016445	150.03
LG3	snp050488	150.52
LG3	snp011273	151.01
LG3	snp038041	151.05
LG3	snp000905	152.26
LG3	snp000907	152.26
LG3	snp040027	152.26
LG3	snp033715	152.35
LG3	snp036793	152.91
LG3	snp008297	153.88
LG3	snp016936	153.89
LG3	snp006263	153.9
LG3	snp013646	153.9
LG3	snp021573	153.9
LG3	snp041155	153.9
LG3	snp067200	153.9
LG3	snp017392	154.39
LG3	snp049754	154.41
LG3	snp019598	155.09
LG3	snp021937	155.09
LG3	snp036792	155.09
LG3	snp038033	155.09
LG3	snp051862	155.2
LG3	snp013645	155.36
LG3	snp042632	155.93
LG3	snp009543	156.35
LG3	snp018598	156.35
LG3	snp022512	156.35
LG3	snp018482	156.59
LG3	snp023745	156.92
LG3	snp036307	157.47
LG3	snp038023	157.47
LG3	snp023747	158.52
LG3	snp022205	158.64
LG3	snp014490	159.63
LG3	snp031588	159.63
LG3	snp036783	159.63
LG3	snp010351	159.87
LG3	snp036787	160.07
LG3	snp050578	160.56
LG3	snp036788	161.55
LG3	snp021574	162.54
LG3	snp023072	162.54
LG3	snp001177	163.03
LG3	snp016941	163.03
LG3	snp023913	163.03
LG3	snp066091	163.03
LG3	snp018680	164.03
LG3	snp016933	165.03
LG3	snp017394	165.03
LG3	snp021576	165.03
LG3	snp023915	165.03
LG3	snp027938	165.03
LG3	snp049586	165.03
LG3	snp056351	165.03
LG3	snp067195	165.03
LG3	snp068589	165.03
LG3	snp068594	165.03
LG3	snp006475	165.52
LG3	snp008231	165.52
LG3	snp018683	165.52
LG3	snp010352	166.63
LG3	snp045551	167.12
LG3	snp018592	167.93
LG3	snp038040	168.42
LG3	snp018590	168.59
LG3	snp050507	168.78
LG3	snp025673	169.08
LG3	snp022553	170.07
LG3	snp024011	170.07
LG3	snp065519	170.07
LG3	snp008230	170.55
LG3	snp008280	171.04
LG3	snp008289	171.04
LG3	snp008298	171.04
LG3	snp010537	171.04
LG3	snp049753	171.04
LG3	snp017396	171.05
LG3	snp010532	171.5
LG3	snp024351	171.5
LG3	snp031493	171.5
LG3	snp039813	171.5
LG3	snp045870	171.5
LG3	snp045872	171.5
LG3	snp063879	171.5
LG3	snp068960	171.5
LG3	snp005409	171.91
LG3	snp023917	172.4
LG3	snp023922	172.4
LG3	snp024352	172.4
LG3	snp051861	172.4
LG3	snp018600	172.52
LG3	snp024350	172.87
LG3	snp006481	173.61
LG3	snp018589	173.61
LG3	snp043721	173.61
LG3	snp058283	173.61
LG3	snp067193	173.61
LG3	snp067194	173.91
LG3	snp014644	174.4
LG3	snp067012	174.4
LG3	snp063884	174.8
LG3	snp064500	174.8
LG3	snp050375	175.4
LG3	snp050374	175.89
LG3	snp023074	175.91
LG3	snp031387	175.91
LG3	snp003556	176.76
LG3	snp059066	176.97
LG3	snp023073	178.21
LG3	snp003555	179.2
LG3	snp003558	179.2
LG3	snp023083	179.2
LG3	snp071351	179.2
LG3	snp058280	179.69
LG3	snp058281	179.69
LG3	snp039817	180.67
LG3	snp039816	181.66
LG3	snp006479	182.15
LG3	snp006480	182.16
LG3	snp006477	186.07
LG3	snp023075	186.91
LG3	snp006478	189.48
LG3	snp045867	192.92
LG3	snp006517	193.88
LG3	snp042201	193.88
LG3	snp042202	193.88
LG3	snp064501	193.88
LG3	snp048643	197.8
LG3	snp048649	199.72
LG3	snp060645	204.68
LG3	snp038049	205.63
LG3	snp038051	205.63
LG3	snp016932	207.55
LG3	snp016934	207.55
LG3	snp016943	207.55
LG3	snp052736	207.55
LG3	snp062648	207.55
LG4	snp025020	0
LG4	snp000719	5.25
LG4	snp015140	5.25
LG4	snp051562	6.2
LG4	snp051571	6.2
LG4	snp051575	6.2
LG4	snp051577	7.15
LG4	snp048744	8.1
LG4	snp070651	10.03
LG4	snp045847	10.98
LG4	snp015946	12.46
LG4	snp015948	13.86
LG4	snp045849	14.81
LG4	snp006296	15.77
LG4	snp006298	15.77
LG4	snp047644	16.72
LG4	snp047646	17.67
LG4	snp068933	20.58
LG4	snp068934	20.58
LG4	snp068936	22.51
LG4	snp036267	26.43
[truncated: 26,196 more rows]

## Sheet: female map
Table S5 (2): The detailed information of female linkage map
LGs	MarkerID	map position
LG1	snp008783	0
LG1	snp015044	0
LG1	snp015954	0
LG1	snp015958	0
LG1	snp022045	0
LG1	snp047563	0
LG1	snp071942	0
LG1	snp009119	1.923
LG1	snp007833	3.847
LG1	snp027545	3.847
LG1	snp020959	5.775
LG1	snp005788	6.283
LG1	snp020958	6.283
LG1	snp048997	6.283
LG1	snp068270	6.283
LG1	snp022825	6.789
LG1	snp057102	7.295
LG1	snp005896	7.801
LG1	snp055540	8.307
LG1	snp005899	8.813
LG1	snp005791	8.971
LG1	snp005789	9.317
LG1	snp057024	9.823
LG1	snp035041	9.971
LG1	snp021018	10.327
LG1	snp041011	10.327
LG1	snp041012	10.327
LG1	snp057056	10.327
LG1	snp021944	11.348
LG1	snp056292	11.348
LG1	snp048993	12.354
LG1	snp020956	12.369
LG1	snp005165	12.875
LG1	snp019175	12.875
LG1	snp019592	12.875
LG1	snp064893	12.875
LG1	snp050932	13.381
LG1	snp057944	13.597
LG1	snp035882	13.885
LG1	snp036088	13.885
LG1	snp050931	13.885
LG1	snp054336	13.885
LG1	snp054792	13.885
LG1	snp064890	13.885
LG1	snp050930	14.37
LG1	snp064885	15.351
LG1	snp007509	15.837
LG1	snp022839	15.837
LG1	snp066732	15.837
LG1	snp022834	16.322
LG1	snp035881	16.759
LG1	snp036939	17.294
LG1	snp050144	18.629
LG1	snp000152	19.26
LG1	snp020360	19.26
LG1	snp000149	20.241
LG1	snp000150	21.222
LG1	snp008569	21.222
LG1	snp023055	21.222
LG1	snp020984	21.707
LG1	snp020985	21.707
LG1	snp020986	21.707
LG1	snp020987	21.707
LG1	snp020998	22.193
LG1	snp021036	23.679
LG1	snp043230	25.752
LG1	snp043273	26.671
LG1	snp043231	27.323
LG1	snp043267	28.639
LG1	snp015666	29.124
LG1	snp043232	29.124
LG1	snp043233	29.124
LG1	snp043236	29.124
LG1	snp043266	29.124
LG1	snp043270	29.61
LG1	snp015987	30.096
LG1	snp043234	30.096
LG1	snp043235	30.096
LG1	snp043268	30.096
LG1	snp043274	30.096
LG1	snp015665	30.581
LG1	snp043265	31.067
LG1	snp043238	31.234
LG1	snp007259	31.551
LG1	snp007261	31.551
LG1	snp038501	31.551
LG1	snp038668	31.551
LG1	snp043225	31.551
LG1	snp043226	31.551
LG1	snp052798	32.531
LG1	snp004839	33.017
LG1	snp060087	33.017
LG1	snp060088	33.017
LG1	snp063708	33.017
LG1	snp052795	33.503
LG1	snp004838	33.988
LG1	snp052797	34.474
LG1	snp003424	34.96
LG1	snp007255	36.445
LG1	snp015840	37.913
LG1	snp007262	37.93
LG1	snp001803	38.416
LG1	snp003423	38.416
LG1	snp004836	38.416
LG1	snp007256	38.416
LG1	snp007260	38.416
LG1	snp020409	38.416
LG1	snp038492	38.416
LG1	snp003425	38.901
LG1	snp068299	39.882
LG1	snp003420	40.368
LG1	snp007253	40.368
LG1	snp007254	40.368
LG1	snp007258	40.368
LG1	snp015839	40.368
LG1	snp060932	40.368
LG1	snp060931	40.853
LG1	snp020268	41.339
LG1	snp020303	43.34
LG1	snp009491	45.34
LG1	snp009493	45.34
LG1	snp015085	45.34
LG1	snp021819	45.34
LG1	snp026602	45.34
LG1	snp021820	45.826
LG1	snp026603	46.312
LG1	snp011970	46.797
LG1	snp031837	47.778
LG1	snp014219	48.759
LG1	snp011968	49.74
LG1	snp014220	51.74
LG1	snp031836	55.352
LG1	snp047051	57.878
LG1	snp040380	58.364
LG1	snp044194	58.85
LG1	snp037540	59.335
LG1	snp037541	59.335
LG1	snp044191	59.335
LG1	snp044196	59.335
LG1	snp047065	59.335
LG1	snp037539	59.821
LG1	snp040382	60.307
LG1	snp044192	60.307
LG1	snp065934	60.307
LG1	snp065935	60.307
LG1	snp005932	60.792
LG1	snp028651	60.792
LG1	snp005931	62.278
LG1	snp043000	63.764
LG1	snp014953	64.749
LG1	snp028648	65.735
LG1	snp042999	65.735
LG1	snp017739	66.221
LG1	snp057953	66.221
LG1	snp057955	66.221
LG1	snp057956	66.706
LG1	snp017741	67.192
LG1	snp044089	67.192
LG1	snp020978	67.678
LG1	snp054786	67.678
LG1	snp057951	69.163
LG1	snp034731	70.649
LG1	snp054785	70.649
LG1	snp068034	70.649
LG1	snp068039	71.63
LG1	snp054784	72.61
LG1	snp057949	72.61
LG1	snp068037	72.61
LG1	snp000448	73.096
LG1	snp000450	73.096
LG1	snp000453	73.096
LG1	snp037621	74.582
LG1	snp017787	75.562
LG1	snp020963	75.562
LG1	snp028745	76.048
LG1	snp028841	76.215
LG1	snp029055	76.532
LG1	snp029133	77.286
LG1	snp009486	77.996
LG1	snp009487	77.996
LG1	snp028883	77.996
LG1	snp050701	79.223
LG1	snp020814	80.46
LG1	snp020815	80.46
LG1	snp039384	80.46
LG1	snp039385	80.46
LG1	snp050702	80.46
LG1	snp009187	80.945
LG1	snp039893	80.945
LG1	snp048516	80.945
LG1	snp064322	80.945
LG1	snp030763	81.431
LG1	snp030764	81.431
LG1	snp039315	81.431
LG1	snp039316	81.916
LG1	snp030760	81.924
LG1	snp014895	82.897
LG1	snp025061	82.897
LG1	snp040831	83.383
LG1	snp040833	83.383
LG1	snp041209	83.383
LG1	snp070253	84.363
LG1	snp070249	85.849
LG1	snp070255	86.335
LG1	snp026387	86.82
LG1	snp048362	86.82
LG1	snp035147	87.306
LG1	snp057834	87.792
LG1	snp038505	87.963
LG1	snp038504	88.275
LG1	snp038506	88.761
LG1	snp008442	89.246
LG1	snp009112	89.246
LG1	snp045555	89.246
LG1	snp058182	89.246
LG1	snp001581	90.732
LG1	snp001582	90.732
LG1	snp050645	91.715
LG1	snp069165	95.079
LG1	snp069160	97.864
LG1	snp050608	98.542
LG1	snp009595	100.198
LG1	snp009596	100.82
LG1	snp056090	102.076
LG1	snp056094	102.699
LG1	snp017243	103.321
LG1	snp058165	103.321
LG1	snp068284	103.321
LG1	snp015981	103.943
LG1	snp058148	103.943
LG1	snp020761	104.419
LG1	snp034848	104.895
LG1	snp018941	105.372
LG1	snp058622	105.372
LG1	snp058624	105.372
LG1	snp001613	105.848
LG1	snp028048	105.848
LG1	snp033550	105.848
LG1	snp049494	105.848
LG1	snp049979	105.848
LG1	snp051477	105.848
LG1	snp058158	105.848
LG1	snp070867	105.848
LG1	snp070869	105.848
LG1	snp070873	105.848
LG1	snp058150	106.324
LG1	snp013367	107.781
LG1	snp004193	108.742
LG1	snp013370	108.742
LG1	snp042860	108.742
LG1	snp052553	108.742
LG1	snp062707	108.742
LG1	snp062997	108.742
LG1	snp001141	109.219
LG1	snp037613	109.219
LG1	snp007652	111.18
LG1	snp007651	113.142
LG1	snp004617	113.618
LG1	snp004619	113.618
LG1	snp009150	113.618
LG1	snp013093	113.618
LG1	snp026584	113.618
LG1	snp030050	113.618
LG1	snp041659	113.618
LG1	snp048080	113.618
LG1	snp048082	113.618
LG1	snp055984	113.618
LG1	snp061561	113.618
LG1	snp061563	113.618
LG1	snp061564	113.618
LG1	snp013689	115.08
LG1	snp000368	117.563
LG1	snp001663	117.563
LG1	snp065141	118.039
LG1	snp065147	118.515
LG1	snp066690	119.479
LG1	snp004393	119.958
LG1	snp010040	119.958
LG1	snp046799	119.958
LG1	snp061319	120.434
LG1	snp044130	121.396
LG1	snp061318	122.357
LG1	snp010047	122.833
LG1	snp044137	122.833
LG1	snp015093	123.546
LG1	snp003150	124.269
LG1	snp018076	124.269
LG1	snp070630	124.269
LG1	snp038296	124.745
LG1	snp004469	125.707
LG1	snp071340	126.668
LG1	snp070202	127.258
LG1	snp050690	129.613
LG1	snp050689	131.575
LG1	snp050692	131.575
LG1	snp022016	132.051
LG1	snp002945	132.527
LG1	snp009298	132.527
LG1	snp059910	133.489
LG1	snp013384	133.965
LG1	snp021454	133.965
LG1	snp004976	134.68
LG1	snp013378	135.401
LG1	snp021457	135.401
LG1	snp002152	136.604
LG1	snp004977	137.817
LG1	snp020721	137.817
LG1	snp020725	137.817
LG1	snp013382	138.293
LG1	snp010600	139.254
LG1	snp004975	139.731
LG1	snp059908	139.97
LG1	snp041584	140.205
LG1	snp020597	140.681
LG1	snp010607	141.642
LG1	snp020601	141.642
LG1	snp009564	142.119
LG1	snp009565	142.119
LG1	snp009568	142.119
LG1	snp014423	142.119
LG1	snp016501	142.119
LG1	snp011525	142.595
LG1	snp000700	143.557
LG1	snp002295	144.033
LG1	snp002297	144.033
LG1	snp002299	144.033
LG1	snp007825	144.033
LG1	snp007832	144.033
LG1	snp016872	144.033
LG1	snp021392	144.033
LG1	snp021393	144.033
LG1	snp021396	144.033
LG1	snp035483	144.033
LG1	snp036923	144.033
LG1	snp002291	144.509
LG1	snp039895	144.509
LG1	snp039896	144.509
LG1	snp007620	144.985
LG1	snp064270	145.461
LG1	snp007618	145.938
LG1	snp021150	145.938
LG1	snp021157	145.938
LG1	snp021167	145.938
LG1	snp021164	146.602
LG1	snp004117	147.864
LG1	snp020737	148.341
LG1	snp021148	148.341
LG1	snp057985	148.341
LG1	snp000074	148.817
LG1	snp000086	148.817
LG1	snp005352	148.817
LG1	snp005355	148.817
LG1	snp021363	148.817
LG1	snp021674	148.817
LG1	snp060209	149.293
LG1	snp021356	149.948
LG1	snp045900	151.27
LG1	snp021257	153.664
LG1	snp031482	155.266
LG1	snp001034	156.581
LG1	snp020715	156.581
LG1	snp021747	156.581
LG1	snp031941	156.581
LG1	snp038367	156.581
LG1	snp057596	156.581
LG1	snp069856	156.581
LG1	snp044877	157.255
LG1	snp072195	157.595
LG1	snp042760	157.927
LG1	snp047906	157.927
LG1	snp045216	158.602
LG1	snp001731	160.665
LG1	snp024629	161.986
LG1	snp001736	162.026
LG1	snp015386	162.026
LG1	snp021738	162.026
LG1	snp057600	162.026
LG1	snp069651	162.026
LG1	snp071771	162.026
LG1	snp071778	162.026
LG1	snp045487	162.701
LG1	snp015388	165.483
LG1	snp005496	166.929
LG1	snp013240	168.789
LG1	snp069851	168.789
LG1	snp001437	169.741
LG1	snp001735	169.741
LG1	snp039116	169.741
LG1	snp072203	170.694
LG1	snp005593	172.597
LG1	snp018911	172.616
LG1	snp002835	173.569
LG1	snp023423	173.569
LG1	snp026879	173.569
LG1	snp026882	173.569
LG1	snp011703	174.521
LG1	snp021358	174.521
LG1	snp021683	174.521
LG1	snp055178	174.521
LG1	snp038353	176.449
LG1	snp000073	178.377
LG1	snp000085	178.377
LG1	snp002472	178.377
LG1	snp005354	178.377
LG1	snp021366	178.377
LG1	snp052487	178.377
LG1	snp000076	184.619
LG2	snp003427	0
LG2	snp020120	6.242
LG2	snp021859	9.165
LG2	snp003429	11.093
LG2	snp003438	11.093
LG2	snp004941	11.093
LG2	snp019591	11.093
LG2	snp019770	11.093
LG2	snp021857	11.093
LG2	snp043245	11.093
LG2	snp043256	11.093
LG2	snp061704	11.093
LG2	snp021843	12.046
LG2	snp002006	12.998
LG2	snp021840	12.998
LG2	snp005761	13.951
LG2	snp021949	13.951
LG2	snp022793	13.951
LG2	snp042603	13.951
LG2	snp005766	14.884
LG2	snp021948	14.903
LG2	snp005763	15.855
LG2	snp036365	15.855
LG2	snp018074	16.98
LG2	snp058867	16.997
LG2	snp005767	19.252
LG2	snp005913	21.495
LG2	snp021837	21.523
LG2	snp021301	21.747
LG2	snp010348	22.645
LG2	snp014986	22.645
LG2	snp022050	23.77
LG2	snp043747	23.96
LG2	snp005797	24.893
LG2	snp010597	24.893
LG2	snp021981	24.893
LG2	snp022779	24.893
LG2	snp022798	24.893
LG2	snp042601	24.893
LG2	snp042611	24.893
LG2	snp009991	25.499
LG2	snp014946	26.723
LG2	snp059370	26.723
LG2	snp021878	27.329
LG2	snp038170	27.329
LG2	snp027444	29.486
LG2	snp000954	31.682
LG2	snp057848	31.682
LG2	snp006864	32.288
LG2	snp010347	32.288
LG2	snp022391	32.288
LG2	snp050157	32.288
LG2	snp051359	33.096
LG2	snp068918	33.096
LG2	snp053376	35.567
LG2	snp014989	36.375
LG2	snp027806	36.375
LG2	snp048971	37.182
LG2	snp049729	37.182
LG2	snp003436	39.135
LG2	snp022807	40.122
LG2	snp036947	41.089
LG2	snp021844	42.06
LG2	snp009852	43.696
LG2	snp020197	45.331
LG2	snp009851	46.138
LG2	snp020196	46.946
LG2	snp021996	46.946
LG2	snp072029	46.946
LG2	snp072040	46.946
LG2	snp072034	47.544
LG2	snp020121	48.142
LG2	snp020342	48.142
LG2	snp072030	48.142
LG2	snp007247	48.19
LG2	snp003569	48.745
LG2	snp004831	48.745
LG2	snp004835	48.745
LG2	snp008002	48.745
LG2	snp046678	48.745
LG2	snp047063	48.745
LG2	snp066904	48.745
LG2	snp072032	48.745
LG2	snp055341	49.343
LG2	snp044075	50.239
LG2	snp044076	51.146
LG2	snp044188	51.744
LG2	snp028662	52.342
LG2	snp026395	52.94
LG2	snp026398	52.94
LG2	snp037542	52.94
LG2	snp037543	52.94
LG2	snp037545	52.94
LG2	snp037548	52.94
LG2	snp044079	53.538
LG2	snp037550	54.136
LG2	snp051023	54.949
LG2	snp001125	56.556
LG2	snp001128	57.154
LG2	snp030037	57.154
LG2	snp001136	57.998
LG2	snp037499	59.574
LG2	snp034728	60.172
LG2	snp037498	60.538
LG2	snp011974	60.767
LG2	snp068038	60.782
LG2	snp000444	61.303
LG2	snp068030	61.303
LG2	snp004956	61.837
LG2	snp010952	62.371
LG2	snp009497	63.449
LG2	snp055295	64.527
LG2	snp009485	65.606
LG2	snp044922	65.606
LG2	snp002592	66.687
LG2	snp000291	68.323
LG2	snp015704	68.323
LG2	snp071670	68.323
LG2	snp014117	69.443
LG2	snp014115	69.489
LG2	snp053517	70.757
LG2	snp053520	70.757
LG2	snp053523	70.757
LG2	snp041211	71.385
LG2	snp041210	72.013
LG2	snp070251	72.641
LG2	snp070263	73.269
LG2	snp070266	73.269
LG2	snp070268	73.748
LG2	snp038493	74.712
LG2	snp038494	74.712
LG2	snp060644	78.058
LG2	snp001980	80.205
LG2	snp053293	80.205
LG2	snp053296	80.205
LG2	snp008719	80.683
LG2	snp012662	81.647
LG2	snp028780	82.609
LG2	snp050625	83.085
LG2	snp000194	83.561
LG2	snp022353	83.561
LG2	snp028777	83.561
LG2	snp039753	83.561
LG2	snp050620	83.561
LG2	snp050621	83.561
LG2	snp000426	84.038
LG2	snp056868	84.038
LG2	snp015876	84.514
LG2	snp027685	84.514
LG2	snp001188	84.99
LG2	snp058168	85.466
LG2	snp058173	85.466
LG2	snp010273	85.942
LG2	snp028949	86.419
LG2	snp053734	86.419
LG2	snp006349	86.895
LG2	snp022492	86.911
LG2	snp010274	87.371
LG2	snp010272	87.847
LG2	snp006345	88.323
LG2	snp024464	88.799
LG2	snp068790	88.799
LG2	snp024457	89.752
LG2	snp024459	89.752
LG3	snp002895	0
LG3	snp027325	1.992
LG3	snp001158	3.915
LG3	snp061341	5.839
LG3	snp036273	6.791
LG3	snp047881	6.791
LG3	snp048596	6.791
LG3	snp028008	8.714
LG3	snp038205	10.638
LG3	snp036465	10.713
LG3	snp024889	11.002
LG3	snp000296	11.585
LG3	snp002622	11.585
LG3	snp023596	11.585
LG3	snp023385	13.509
LG3	snp010703	14.461
LG3	snp072444	14.897
LG3	snp012847	15.409
LG3	snp012996	15.409
LG3	snp013182	15.409
LG3	snp016582	15.409
LG3	snp023560	15.409
LG3	snp024970	15.409
LG3	snp039068	15.409
LG3	snp047254	15.409
LG3	snp008936	17.672
LG3	snp023697	22.289
LG3	snp001162	25.222
LG3	snp036280	25.558
LG3	snp036282	25.871
LG3	snp000657	26.169
LG3	snp008645	26.169
LG3	snp015550	26.169
LG3	snp021035	26.169
LG3	snp028005	26.169
LG3	snp028007	26.169
LG3	snp036283	26.169
LG3	snp036284	26.169
LG3	snp061340	26.169
LG3	snp008649	28.092
LG3	snp012533	30.379
LG3	snp057200	31.966
LG3	snp064953	34.454
LG3	snp020329	35.257
LG3	snp000292	36.197
LG3	snp000316	36.926
LG3	snp001927	36.926
LG3	snp002623	36.926
LG3	snp005312	36.926
LG3	snp010700	36.926
LG3	snp016568	36.926
LG3	snp016977	36.926
LG3	snp020379	36.926
LG3	snp023595	36.926
LG3	snp023715	36.926
LG3	snp024730	36.926
LG3	snp024895	36.926
LG3	snp024969	36.926
LG3	snp038240	36.926
LG3	snp038819	36.926
LG3	snp047253	36.926
LG3	snp065972	36.926
LG3	snp068976	36.926
LG3	snp068971	39.401
LG3	snp016979	39.414
LG3	snp001931	40.44
LG3	snp000287	41.89
LG3	snp000289	41.89
LG3	snp000317	41.89
LG3	snp006268	41.89
LG3	snp008680	41.89
LG3	snp010692	41.89
LG3	snp024973	41.89
LG3	snp057616	41.89
LG3	snp064946	41.89
LG3	snp068972	42.885
LG3	snp023665	43.378
LG3	snp008718	43.871
LG3	snp011430	43.871
LG3	snp023124	43.871
LG3	snp024899	43.871
LG3	snp072447	43.871
LG3	snp002892	44.222
LG3	snp015460	44.362
LG3	snp064005	45.357
LG3	snp023644	45.85
LG3	snp072445	46.206
LG3	snp020374	46.341
LG3	snp023680	46.834
LG3	snp038243	46.834
LG3	snp068648	46.834
LG3	snp068974	47.111
LG3	snp012850	47.324
LG3	snp045324	47.351
LG3	snp010698	48.316
LG3	snp015467	48.318
LG3	snp038239	48.326
LG3	snp023561	48.811
LG3	snp024897	48.811
LG3	snp032829	48.811
LG3	snp038204	48.811
LG3	snp058347	48.811
LG3	snp064952	48.811
LG3	snp067677	49.344
LG3	snp020373	49.799
LG3	snp023127	50.797
LG3	snp038238	50.797
LG3	snp032825	51.29
LG3	snp062140	51.29
LG3	snp064308	51.29
LG3	snp046740	51.782
LG3	snp022744	52.778
LG3	snp032824	53.271
LG3	snp032827	53.271
LG3	snp032828	53.271
LG3	snp035060	53.271
LG3	snp022681	53.763
LG3	snp024567	53.763
LG3	snp037184	53.763
LG3	snp061517	53.763
LG3	snp043703	54.256
LG3	snp043692	54.749
LG3	snp043702	54.749
LG3	snp041612	55.242
LG3	snp041615	55.242
LG3	snp057426	55.242
LG3	snp057427	55.242
LG3	snp043688	55.735
LG3	snp041614	55.995
LG3	snp069312	56.225
LG3	snp059674	57.274
LG3	snp040920	57.478
LG3	snp005412	57.791
LG3	snp029881	57.791
LG3	snp054775	57.791
LG3	snp054777	57.791
LG3	snp008517	58.31
LG3	snp053705	58.31
LG3	snp053706	58.31
LG3	snp055872	58.31
LG3	snp032403	58.83
LG3	snp050879	60.418
LG3	snp022469	62.007
LG3	snp022472	62.007
LG3	snp029883	62.007
LG3	snp032407	62.007
LG3	snp050882	63.056
LG3	snp053707	64.105
LG3	snp050889	64.624
LG3	snp050891	64.624
LG3	snp050892	66.213
LG3	snp019630	67.801
LG3	snp019632	67.801
LG3	snp050883	67.801
LG3	snp050885	67.801
LG3	snp050890	67.801
LG3	snp050894	67.801
LG3	snp028162	68.299
LG3	snp042075	68.798
LG3	snp022955	69.296
LG3	snp038452	69.794
LG3	snp038453	69.794
LG3	snp050886	71.734
LG3	snp038430	75.007
LG3	snp038434	76.016
LG3	snp056135	76.514
LG3	snp028163	77.012
LG3	snp038431	78.018
LG3	snp071566	79.259
LG3	snp001369	80.545
LG3	snp038441	80.545
LG3	snp047911	81.044
LG3	snp001367	81.542
LG3	snp001600	81.542
LG3	snp038433	81.542
LG3	snp047910	81.542
LG3	snp038432	82.04
LG3	snp047919	83.564
LG3	snp001370	84.57
LG3	snp001591	84.57
LG3	snp038449	84.57
LG3	snp071565	84.57
LG3	snp022879	85.068
LG3	snp022880	85.068
LG3	snp022882	85.068
LG3	snp022885	85.068
LG3	snp007974	85.566
LG3	snp007975	85.566
LG3	snp046101	85.566
LG3	snp046118	86.572
LG3	snp008331	87.578
LG3	snp008332	87.578
LG3	snp008333	87.578
LG3	snp046100	87.578
LG3	snp000062	89.63
LG3	snp012590	89.63
LG3	snp017693	89.63
LG3	snp017694	89.63
LG3	snp017696	89.63
LG3	snp017708	89.63
LG3	snp026496	89.63
LG3	snp056294	89.63
LG3	snp044356	91.652
LG3	snp002463	92.643
LG3	snp029940	93.134
LG3	snp033934	93.625
LG3	snp002459	94.116
LG3	snp033933	94.607
LG3	snp033935	95.598
LG3	snp002458	96.089
LG3	snp012968	96.579
LG3	snp055285	96.579
LG3	snp051152	99.675
LG3	snp051154	100.166
LG3	snp051156	100.657
LG3	snp039279	101.648
LG3	snp024654	102.885
LG3	snp010783	104.143
LG3	snp013774	104.143
LG3	snp013778	104.143
LG3	snp013779	104.143
LG3	snp024652	104.143
LG3	snp027319	104.143
LG3	snp027320	104.143
LG3	snp052290	104.143
LG3	snp034146	105.134
LG3	snp034147	105.134
LG3	snp034148	105.134
LG3	snp032571	105.625
LG3	snp032575	105.625
LG3	snp036918	105.625
LG3	snp016095	106.101
LG3	snp008524	107.558
LG3	snp009661	110.035
LG3	snp023050	110.678
LG3	snp022686	111.963
LG3	snp063062	111.963
LG3	snp063064	111.963
LG3	snp010438	112.924
LG3	snp022453	113.886
LG3	snp000771	114.848
LG3	snp000408	115.324
LG3	snp000770	115.324
LG3	snp014457	115.324
LG3	snp022697	115.8
LG3	snp014460	116.276
LG3	snp000772	116.753
LG3	snp018575	117.229
LG3	snp036064	117.705
LG3	snp023454	118.181
LG3	snp036060	118.181
LG3	snp036062	118.181
LG3	snp071398	118.181
LG3	snp071405	118.181
LG3	snp013976	118.657
LG3	snp022721	118.657
LG3	snp043888	118.968
LG3	snp004643	119.132
LG3	snp004646	119.132
LG3	snp011153	119.132
LG3	snp011155	119.132
LG3	snp023005	119.132
LG3	snp036971	119.132
LG3	snp036973	119.132
LG3	snp036999	119.132
LG3	snp007653	119.676
LG3	snp016967	119.676
LG3	snp061294	119.676
LG3	snp069994	119.676
LG3	snp069993	120.775
LG3	snp018018	122.441
LG3	snp023368	122.441
LG3	snp016449	122.985
LG3	snp023371	122.985
LG3	snp052994	124.085
LG3	snp016450	124.629
LG3	snp009643	125.173
LG3	snp009644	125.173
LG3	snp018801	125.173
LG3	snp018802	125.173
LG3	snp035872	125.173
LG3	snp022510	125.718
LG3	snp028161	126.262
LG3	snp038266	126.262
LG3	snp032213	126.807
LG3	snp048363	126.807
LG3	snp050511	126.807
LG3	snp063622	126.807
LG3	snp038265	127.281
LG3	snp009083	127.298
LG3	snp038268	129.075
LG3	snp038271	130.832
LG3	snp014897	131.323
LG3	snp011249	131.815
LG3	snp065992	132.807
LG3	snp024034	134.037
LG3	snp024032	135.309
LG3	snp024033	135.8
LG3	snp024035	135.8
LG3	snp001578	136.292
LG3	snp006239	136.292
LG3	snp024144	136.783
LG3	snp058093	136.783
LG3	snp025821	137.277
LG3	snp000634	137.77
LG3	snp000638	137.77
LG3	snp006244	137.77
LG3	snp013223	137.77
LG3	snp023744	137.77
LG3	snp023748	137.77
LG3	snp016444	138.506
LG3	snp016443	139.251
LG3	snp016447	139.251
LG3	snp033714	139.251
LG3	snp038030	139.251
LG3	snp016448	140.754
LG3	snp016445	141.746
LG3	snp050488	142.237
LG3	snp011273	142.729
LG3	snp000905	144.231
LG3	snp000907	144.231
LG3	snp040027	144.231
LG3	snp036793	144.723
LG3	snp008297	145.697
LG3	snp016936	145.707
LG3	snp006263	145.714
LG3	snp013646	145.714
LG3	snp021573	145.714
LG3	snp041155	145.714
LG3	snp067200	145.714
LG3	snp017392	146.205
LG3	snp049754	146.222
LG3	snp051862	147.078
LG3	snp013645	147.239
LG3	snp018482	148.693
LG3	snp022205	151.249
LG3	snp014490	152.241
LG3	snp031588	152.241
LG3	snp036783	152.241
LG3	snp036787	152.732
LG3	snp050578	153.223
LG3	snp036788	154.215
LG3	snp021574	155.208
LG3	snp023072	155.208
LG3	snp001177	155.699
LG3	snp016941	155.699
LG3	snp023913	155.699
LG3	snp066091	155.699
LG3	snp018680	156.696
LG3	snp016933	157.693
LG3	snp017394	157.693
LG3	snp021576	157.693
LG3	snp023915	157.693
LG3	snp027938	157.693
LG3	snp049586	157.693
LG3	snp056351	157.693
LG3	snp067195	157.693
LG3	snp068589	157.693
LG3	snp068594	157.693
LG3	snp006475	158.184
LG3	snp008231	158.184
LG3	snp018683	158.184
LG3	snp017396	158.727
LG3	snp010532	159.171
LG3	snp024351	159.171
LG3	snp031493	159.171
LG3	snp039813	159.171
LG3	snp045870	159.171
LG3	snp045872	159.171
LG3	snp063879	159.171
LG3	snp068960	159.171
LG3	snp018600	160.163
LG3	snp006481	161.155
LG3	snp018589	161.155
LG3	snp043721	161.155
LG3	snp058283	161.155
LG3	snp067193	161.155
LG3	snp063884	162.147
LG3	snp064500	162.147
LG3	snp023074	163.139
LG3	snp031387	163.139
LG3	snp059066	164.131
LG3	snp006480	167.678
LG3	snp023075	172.429
LG4	snp035357	0
LG4	snp012371	6.215
LG4	snp023114	6.215
LG4	snp028624	6.215
LG4	snp054360	6.215
LG4	snp023605	6.68
LG4	snp023623	7.163
LG4	snp011674	8.115
LG4	snp023571	8.115
LG4	snp023631	8.115
LG4	snp025972	8.115
LG4	snp042082	8.115
LG4	snp058339	8.115
LG4	snp001041	9.121
LG4	snp007267	10.644
LG4	snp007271	10.644
LG4	snp014870	10.644
LG4	snp014871	10.644
LG4	snp015456	10.644
LG4	snp023632	10.644
LG4	snp023634	10.644
LG4	snp024493	10.644
LG4	snp026208	10.644
LG4	snp028455	10.644
LG4	snp028456	10.644
LG4	snp031731	10.644
LG4	snp031732	10.644
LG4	snp044256	10.644
LG4	snp050279	10.644
LG4	snp050398	10.644
LG4	snp062940	10.644
LG4	snp026206	11.398
LG4	snp067097	12.084
LG4	snp020741	12.14
LG4	snp020742	12.14
LG4	snp024497	12.14
LG4	snp002903	13.144
LG4	snp023493	13.641
LG4	snp023771	13.641
LG4	snp038811	13.641
LG4	snp039718	13.641
LG4	snp026141	15.69
LG4	snp023736	20.32
LG4	snp023476	23.126
LG4	snp023486	24.13
LG4	snp023546	24.13
LG4	snp023742	24.13
LG4	snp026143	24.13
LG4	snp026146	24.13
LG4	snp038809	24.13
LG4	snp046968	24.13
LG4	snp023489	24.627
LG4	snp009255	25.124
LG4	snp023467	25.124
LG4	snp023491	25.124
LG4	snp023773	25.124
LG4	snp023774	25.124
LG4	snp039717	25.62
LG4	snp053060	26.117
LG4	snp067662	26.337
LG4	snp067663	26.612
LG4	snp017089	27.615
LG4	snp001038	28.619
LG4	snp001039	28.619
LG4	snp062132	29.622
LG4	snp034542	31.137
LG4	snp023627	31.142
LG4	snp027377	31.142
LG4	snp035358	31.426
LG4	snp034546	31.636
LG4	snp043607	31.636
LG4	snp023607	31.898
LG4	snp062138	32.171
LG4	snp023570	32.708
LG4	snp035356	32.708
LG4	snp062136	32.708
LG4	snp062137	32.708
LG4	snp020747	33.793
LG4	snp020749	33.793
LG4	snp037190	33.793
LG4	snp041620	33.793
LG4	snp041624	33.793
LG4	snp051869	33.793
LG4	snp058850	33.793
LG4	snp058853	33.793
LG4	snp058857	33.793
LG4	snp059690	33.793
LG4	snp023256	34.611
LG4	snp022534	35.412
LG4	snp062438	35.412
LG4	snp022631	37.055
LG4	snp005861	38.698
LG4	snp011009	38.698
LG4	snp011877	38.698
LG4	snp023401	38.698
LG4	snp030020	38.698
LG4	snp032444	38.698
LG4	snp032445	38.698
LG4	snp045814	38.698
LG4	snp049280	38.698
LG4	snp009728	39.783
LG4	snp009741	39.783
LG4	snp019654	39.783
LG4	snp019640	40.32
LG4	snp009731	40.857
LG4	snp010243	41.394
LG4	snp009733	41.932
LG4	snp009734	41.932
LG4	snp019655	41.932
LG4	snp034940	42.469
LG4	snp070445	42.469
LG4	snp070446	42.469
LG4	snp010169	43.006
LG4	snp010172	43.543
LG4	snp056131	44.322
LG4	snp042081	45.071
LG4	snp042076	45.55
LG4	snp000688	46.03
LG4	snp038436	46.03
LG4	snp038462	46.03
LG4	snp038463	46.03
LG4	snp038465	46.03
LG4	snp056129	46.03
LG4	snp001585	46.997
LG4	snp001584	47.476
LG4	snp028257	47.476
LG4	snp045774	47.476
LG4	snp022890	47.966
LG4	snp022892	47.966
LG4	snp028266	47.966
LG4	snp071563	48.459
LG4	snp051558	49.454
LG4	snp007982	50.447
LG4	snp046108	50.447
LG4	snp061013	50.447
LG4	snp061015	50.447
LG4	snp061016	50.447
LG4	snp061022	50.447
LG4	snp061029	50.447
LG4	snp061021	50.937
LG4	snp010050	51.427
LG4	snp027080	51.427
LG4	snp053819	52.417
LG4	snp053820	52.907
LG4	snp053821	52.907
LG4	snp005301	53.397
LG4	snp005307	53.397
LG4	snp041458	53.888
LG4	snp056215	53.888
LG4	snp000054	54.378
LG4	snp017700	54.378
LG4	snp002475	56.403
LG4	snp017681	58.427
LG4	snp017740	58.427
LG4	snp052571	58.427
LG4	snp000058	59.42
LG4	snp017717	61.973
LG4	snp041914	64.526
LG4	snp041913	66.028
LG4	snp002443	67.023
LG4	snp002449	67.023
LG4	snp030634	67.023
LG4	snp037157	67.023
LG4	snp042147	67.023
LG4	snp017055	68.013
LG4	snp005028	71.658
LG4	snp005034	71.658
LG4	snp052322	71.658
LG4	snp052324	72.648
LG4	snp005015	73.139
LG4	snp067153	73.629
LG4	snp067152	75.128
LG4	snp005014	76.628
LG4	snp015230	77.118
LG4	snp015234	77.118
LG4	snp015237	77.118
LG4	snp017186	77.118
LG4	snp056303	77.118
LG4	snp062441	77.118
LG4	snp062473	77.609
LG4	snp062480	77.609
LG4	snp007207	79.108
LG4	snp064603	80.608
LG4	snp064607	81.098
LG4	snp064608	81.579
LG4	snp022701	86.537
LG4	snp002757	88.091
LG4	snp002759	88.091
LG4	snp005139	88.091
LG4	snp010433	88.091
LG4	snp065675	88.091
LG4	snp067534	88.091
LG4	snp035237	88.684
LG4	snp061526	90.682
LG4	snp003739	91.189
LG4	snp003744	91.189
LG4	snp010928	91.189
LG4	snp027248	91.189
LG4	snp043879	91.189
LG4	snp056747	92.211
LG4	snp037518	93.233
LG4	snp010799	93.739
LG4	snp018013	93.739
LG4	snp018498	93.739
LG4	snp023393	93.739
LG4	snp050406	94.245
LG4	snp018805	95.268
LG4	snp023833	95.268
LG4	snp042503	95.268
LG4	snp023830	95.774
LG4	snp016381	96.28
LG4	snp016382	96.28
LG4	snp028255	96.786
LG4	snp028293	96.786
LG4	snp011250	97.809
LG4	snp066006	97.809
LG4	snp066012	97.809
LG4	snp069198	97.809
LG4	snp069194	98.285
LG4	snp031481	98.761
LG4	snp034298	98.761
LG4	snp034313	98.761
LG4	snp066002	98.761
LG4	snp069191	99.315
LG4	snp031497	99.869
LG4	snp034300	101.563
LG4	snp024025	103.503
LG4	snp020245	104.383
LG4	snp013427	104.937
LG4	snp013434	104.937
LG4	snp020243	104.937
LG4	snp007934	106.055
LG4	snp016086	106.055
LG4	snp023762	106.055
LG4	snp024161	106.055
LG4	snp024177	106.055
LG4	snp024187	106.055
LG4	snp024188	106.055
LG4	snp024176	107.174
LG4	snp024072	108.292
LG4	snp047573	108.292
LG4	snp069188	108.626
LG4	snp046541	108.844
LG4	snp046707	108.844
LG4	snp046718	108.844
LG4	snp046720	108.844
LG4	snp046042	109.398
LG4	snp055274	110.516
LG4	snp010749	111.635
LG4	snp024202	111.635
LG4	snp042923	111.635
LG4	snp046084	111.635
LG4	snp045874	112.753
LG4	snp024393	112.949
LG4	snp021521	117.999
LG4	snp022994	119.023
LG4	snp010106	119.976
LG4	snp018673	120.837
LG4	snp051619	120.927
LG4	snp045876	121.367
LG4	snp027923	121.874
LG4	snp042195	121.874
LG4	snp042930	121.874
LG4	snp022214	122.525
LG4	snp042931	122.823
LG4	snp024084	123.742
LG4	snp027921	124.728
LG4	snp070647	124.728
LG4	snp033496	128.382
LG4	snp067026	129.594
LG4	snp002478	131.523
LG4	snp002480	131.523
LG4	snp006177	131.523
LG4	snp006482	131.523
LG4	snp013315	131.523
LG4	snp015492	131.523
LG4	snp018657	131.523
LG4	snp018677	131.523
LG4	snp018691	131.523
LG4	snp024392	131.523
LG4	snp027922	131.523
LG4	snp033497	131.523
LG4	snp037588	131.523
LG4	snp046835	131.523
LG4	snp004602	132.475
LG4	snp055847	133.049
LG4	snp006486	133.423
LG4	snp023787	133.423
LG4	snp024436	133.423
LG4	snp033503	133.423
LG4	snp024010	134.227
LG4	snp005027	134.373
LG4	snp008276	134.373
LG4	snp070646	135.436
LG4	snp001173	136.278
LG4	snp059659	136.757
LG4	snp005026	137.226
LG4	snp006485	137.226
LG4	snp008283	137.226
LG4	snp028470	137.226
LG4	snp036862	137.226
LG4	snp037587	137.226
LG4	snp042198	137.226
LG4	snp067024	137.226
LG4	snp020899	137.686
LG4	snp033506	138.174
LG4	snp023349	139.049
LG4	snp021516	140.079
LG4	snp040782	140.079
LG4	snp040781	141.031
LG4	snp042921	141.031
LG4	snp020900	144.04
LG5	snp009886	0
LG5	snp006074	1.987
LG5	snp009982	1.987
LG5	snp009984	1.987
LG5	snp009987	1.987
LG5	snp010684	1.987
LG5	snp012094	1.987
LG5	snp015391	1.987
LG5	snp033551	1.987
LG5	snp035044	1.987
LG5	snp048788	1.987
LG5	snp048792	1.987
LG5	snp048793	1.987
LG5	snp053289	1.987
LG5	snp069320	1.987
LG5	snp071053	1.987
LG5	snp071856	1.987
LG5	snp069318	2.452
LG5	snp015600	2.988
LG5	snp034792	3.038
LG5	snp052175	4.924
LG5	snp069347	5.013
LG5	snp015502	5.033
LG5	snp034210	7.043
LG5	snp055952	9.074
LG5	snp056265	10.584
LG5	snp009266	12.105
LG5	snp012629	12.105
LG5	snp056674	12.797
LG5	snp061233	13.106
LG5	snp009586	13.592
LG5	snp062785	14.107
LG5	snp004326	15.113
LG5	snp004327	15.113
LG5	snp004330	15.113
LG5	snp061236	15.113
LG5	snp022066	17.143
LG5	snp022055	18.149
LG5	snp022056	18.149
LG5	snp022064	18.149
LG5	snp016098	19.17
LG5	snp026608	19.894
LG5	snp025028	20.63
LG5	snp050897	20.63
LG5	snp050899	20.63
LG5	snp050900	20.63
LG5	snp024403	21.366
LG5	snp024406	21.366
LG5	snp026149	21.366
LG5	snp026156	21.366
LG5	snp026157	21.366
LG5	snp005408	22.102
LG5	snp063159	22.838
LG5	snp010059	23.574
LG5	snp012350	23.574
LG5	snp026189	23.574
LG5	snp026190	23.574
LG5	snp063158	23.574
LG5	snp063160	23.574
LG5	snp024413	24.683
LG5	snp026193	25.792
LG5	snp010060	26.528
LG5	snp066636	27.264
LG5	snp063155	28
LG5	snp063132	28.735
LG5	snp001008	29.471
LG5	snp006634	29.471
LG5	snp026726	29.471
LG5	snp026924	29.471
LG5	snp026941	29.471
LG5	snp040797	29.471
LG5	snp040965	29.471
LG5	snp069903	29.471
LG5	snp026716	30.207
LG5	snp006633	30.943
LG5	snp064873	32.338
LG5	snp040142	34.108
LG5	snp026723	35.808
LG5	snp026925	35.808
LG5	snp026931	35.808
LG5	snp026963	35.808
LG5	snp040102	35.808
LG5	snp069901	35.808
LG5	snp023052	36.04
LG5	snp021608	36.361
LG5	snp069898	36.917
LG5	snp010195	38.616
LG5	snp009361	39.172
LG5	snp009356	40.57
LG5	snp012883	41.991
LG5	snp016066	41.991
LG5	snp052609	41.991
LG5	snp028126	42.547
LG5	snp046982	43.669
LG5	snp039536	44.224
LG5	snp039534	44.78
LG5	snp033041	45.902
LG5	snp053843	45.902
LG5	snp030139	46.458
LG5	snp053866	47.013
LG5	snp033045	48.135
LG5	snp024431	48.691
LG5	snp027334	49.247
LG5	snp025666	49.802
LG5	snp033057	50.358
LG5	snp048436	50.914
LG5	snp018531	51.469
LG5	snp048438	51.469
LG5	snp069144	51.469
LG5	snp013975	52.025
LG5	snp027333	53.15
LG5	snp045925	54.852
LG5	snp033059	55.974
LG5	snp048437	55.974
LG5	snp060340	55.974
LG5	snp025661	56.53
LG5	snp025651	57.086
LG5	snp008869	57.641
LG5	snp008879	57.641
LG5	snp027634	57.641
LG5	snp027713	58.221
LG5	snp027715	58.221
LG5	snp027720	58.221
LG5	snp018200	58.8
LG5	snp027734	58.8
LG5	snp027735	58.8
LG5	snp033325	58.8
LG5	snp033344	58.8
LG5	snp033347	58.8
LG5	snp053797	58.8
LG5	snp053814	58.8
LG5	snp062234	58.8
LG5	snp062236	58.8
LG5	snp007045	59.379
LG5	snp007050	59.379
LG5	snp007063	59.379
LG5	snp016785	59.379
LG5	snp027959	59.379
LG5	snp027960	59.379
LG5	snp034388	59.379
LG5	snp040619	59.379
LG5	snp045604	59.379
LG5	snp034390	60.549
LG5	snp055365	62.13
LG5	snp011481	62.895
LG5	snp066567	63.474
LG5	snp011482	64.053
LG5	snp037167	64.053
LG5	snp055367	64.053
LG5	snp055368	64.053
LG5	snp062666	64.053
LG5	snp027659	65.825
LG5	snp027675	65.825
LG5	snp027679	65.825
LG5	snp025809	67.977
LG5	snp025808	68.499
LG5	snp025039	69.151
LG5	snp037904	71.166
LG5	snp025029	72.221
LG5	snp025030	72.221
LG5	snp066821	72.221
LG5	snp023513	72.743
LG5	snp033759	72.743
LG5	snp033760	72.743
LG5	snp033763	73.265
LG5	snp023460	73.79
LG5	snp052286	75.396
LG5	snp015899	76.999
LG5	snp023455	76.999
LG5	snp024941	76.999
LG5	snp024944	76.999
LG5	snp024954	76.999
LG5	snp024951	77.524
LG5	snp024834	80.059
LG5	snp051492	81.291
LG5	snp017726	81.816
LG5	snp030816	81.816
LG5	snp013787	82.339
LG5	snp017727	82.339
LG5	snp024835	82.339
LG5	snp025324	82.339
LG5	snp051489	82.339
LG5	snp024801	82.822
LG5	snp025315	83.116
LG5	snp013782	83.304
LG5	snp014395	83.304
LG5	snp024796	83.304
LG5	snp024811	83.304
LG5	snp024833	83.304
LG5	snp024893	83.304
LG5	snp025312	83.304
LG5	snp025313	83.304
LG5	snp025318	83.304
LG5	snp025320	83.304
LG5	snp064442	84.788
LG5	snp024841	88.396
LG5	snp029392	91.455
LG5	snp018323	92.434
LG5	snp013336	92.918
LG5	snp029371	92.918
LG5	snp017723	94.397
LG5	snp013335	95.877
LG5	snp013337	95.877
LG5	snp037715	96.36
LG5	snp039065	96.36
LG5	snp025115	96.844
LG5	snp025138	99.897
LG5	snp025124	102.184
LG5	snp011642	104.411
LG5	snp011643	105.387
LG5	snp025122	107.906
LG5	snp004692	109.388
LG5	snp011649	109.388
LG5	snp012913	109.388
LG5	snp025125	109.388
LG5	snp063536	109.872
LG5	snp063538	109.872
LG5	snp063544	109.872
LG5	snp063554	109.872
LG5	snp063532	110.355
LG5	snp063530	110.839
LG5	snp063524	111.816
LG5	snp063519	112.299
LG5	snp063477	112.783
LG5	snp060032	113.267
LG5	snp063445	113.267
LG5	snp063468	113.267
LG5	snp063466	113.591
LG5	snp025264	113.778
LG5	snp013796	114.814
LG5	snp031609	114.814
LG5	snp031610	114.814
LG5	snp031617	114.814
LG5	snp009345	115.066
LG5	snp009344	115.324
LG5	snp031627	115.324
LG5	snp025274	116.361
LG5	snp031629	117.397
LG5	snp022439	117.91
LG5	snp025282	117.91
LG5	snp032099	117.91
LG5	snp059271	117.91
LG5	snp013076	118.946
LG5	snp032095	120.032
LG5	snp022437	121.018
LG5	snp024722	122.054
LG5	snp043208	122.054
LG5	snp059285	122.054
LG5	snp024716	123.091
LG5	snp059287	123.091
LG5	snp033709	124.127
LG5	snp059286	124.127
LG5	snp025685	124.64
LG5	snp022299	125.676
LG5	snp025306	125.936
LG5	snp022278	126.187
LG5	snp022300	126.187
LG5	snp024724	126.187
LG5	snp025432	126.187
LG5	snp013070	128.861
LG5	snp024717	130.981
LG5	snp068637	132.017
LG5	snp068614	132.029
LG5	snp068612	133.052
LG5	snp064450	133.565
LG5	snp064455	133.565
LG5	snp068662	133.565
LG5	snp068664	137.36
LG5	snp006839	141.154
LG5	snp064454	141.154
LG5	snp025633	141.664
LG5	snp025745	141.664
LG5	snp069729	141.664
LG5	snp003967	142.173
LG5	snp014266	142.173
LG5	snp047482	142.173
LG5	snp014268	143.206
LG5	snp067761	145.309
LG5	snp067765	145.309
LG5	snp012227	145.819
LG5	snp012231	145.819
LG5	snp017161	145.819
LG5	snp048120	145.819
LG5	snp025553	146.328
LG5	snp017163	146.838
LG5	snp025547	146.838
LG5	snp025236	147.348
LG5	snp025226	147.858
LG5	snp025239	148.368
LG5	snp025548	148.877
LG5	snp025225	149.387
LG5	snp016522	149.897
LG5	snp021775	150.407
LG5	snp060183	150.407
LG5	snp060185	150.407
LG5	snp072397	150.407
LG5	snp021772	150.917
LG5	snp072412	151.427
LG5	snp005992	152.456
LG5	snp005990	152.966
LG5	snp013515	152.966
LG5	snp026323	152.966
LG5	snp026459	152.966
LG5	snp027656	152.966
LG5	snp037414	152.966
LG5	snp061692	153.969
LG5	snp061689	153.995
LG5	snp017143	154.504
LG5	snp053987	154.504
LG5	snp061685	154.504
LG5	snp053985	156.067
LG5	snp026451	158.17
LG5	snp026454	158.17
LG5	snp026467	158.679
LG5	snp035898	158.679
LG5	snp035901	158.679
LG5	snp035902	158.679
LG5	snp035912	158.679
LG5	snp035915	158.679
LG5	snp008459	159.712
LG5	snp035913	161.815
LG5	snp035903	162.844
LG5	snp004982	163.354
LG5	snp012448	163.354
LG5	snp025693	163.354
LG5	snp021766	165.142
LG5	snp004983	166.93
LG5	snp012681	166.93
LG5	snp021767	167.515
LG5	snp060175	169.929
LG5	snp045751	171.782
LG5	snp016380	173.7
LG5	snp032811	174.653
LG5	snp017906	176.576
LG5	snp032835	176.576
LG5	snp010447	177.528
LG5	snp010458	178.481
LG5	snp004887	179.433
LG5	snp048771	181.356
LG5	snp007475	182.753
LG5	snp001465	184.227
LG5	snp001765	184.227
LG5	snp012067	184.227
LG5	snp019218	184.227
LG5	snp019219	184.227
LG5	snp021308	184.227
LG5	snp030257	184.227
LG5	snp036604	184.227
LG5	snp048753	184.227
LG5	snp048767	184.227
LG5	snp048772	184.227
LG5	snp049362	184.227
LG5	snp052481	184.227
LG5	snp053430	184.227
LG5	snp054577	184.227
LG5	snp054584	184.227
LG5	snp054588	184.227
LG5	snp067557	184.227
LG5	snp067577	184.227
LG5	snp067581	184.227
LG5	snp067587	184.227
LG5	snp067589	184.488
LG5	snp060877	185.546
LG5	snp045477	187.093
LG5	snp052486	187.496
LG5	snp001449	188.041
LG5	snp013437	188.041
LG5	snp027290	188.041
LG5	snp053583	188.994
LG5	snp054580	188.994
LG5	snp045476	190.917
LG5	snp026358	191.125
LG5	snp036605	191.866
LG5	snp051686	191.866
LG5	snp004880	191.899
LG5	snp026422	193.788
LG5	snp001448	194.741
LG5	snp064775	196.664
LG5	snp049361	197.616
LG5	snp070679	197.616
LG5	snp026356	199.579
LG6	snp012705	0
LG6	snp026783	4.026
LG6	snp048854	5.49
LG6	snp001464	6.897
LG6	snp033596	7.849
LG6	snp014246	8.802
LG6	snp018138	10.725
LG6	snp029781	10.725
LG6	snp012143	11.208
LG6	snp017810	11.673
LG6	snp023648	11.673
LG6	snp035557	11.673
LG6	snp049352	11.673
LG6	snp051293	11.673
LG6	snp056921	11.673
LG6	snp022846	12.606
LG6	snp056505	12.625
LG6	snp001453	13.577
LG6	snp005946	14.53
LG6	snp066100	14.53
LG6	snp010153	16.453
LG6	snp002348	17.405
LG6	snp030269	17.405
LG6	snp030880	18.358
LG6	snp014245	19.31
LG6	snp021655	19.31
LG6	snp025868	19.31
LG6	snp029778	19.31
LG6	snp049350	19.31
LG6	snp051295	19.31
LG6	snp028516	20.263
LG6	snp000749	21.215
LG6	snp007961	21.215
LG6	snp007969	21.215
LG6	snp009584	21.215
LG6	snp010152	21.215
LG6	snp021429	21.215
LG6	snp049959	21.215
LG6	snp067551	21.215
LG6	snp070702	21.215
LG6	snp032800	22.167
LG6	snp039131	22.167
LG6	snp049960	22.8
LG6	snp032821	23.213
LG6	snp032797	24.263
LG6	snp006097	25.313
LG6	snp007967	25.313
LG6	snp067549	25.313
LG6	snp070703	25.313
LG6	snp041766	28.525
LG6	snp032790	31.737
LG6	snp059737	31.737
LG6	snp020032	31.935
LG6	snp006101	32.457
LG6	snp007962	33.103
LG6	snp070704	33.103
LG6	snp005836	33.745
LG6	snp005837	33.745
LG6	snp025393	33.745
LG6	snp025749	33.745
LG6	snp037410	33.745
LG6	snp041748	33.745
LG6	snp049407	33.745
LG6	snp053971	33.745
LG6	snp026445	35.051
LG6	snp018438	52.023
LG6	snp000204	54.465
LG6	snp000203	56.024
LG6	snp011052	56.024
LG6	snp017023	56.024
LG6	snp028473	56.024
LG6	snp063457	56.024
LG6	snp063503	56.024
LG6	snp039074	57.321
LG6	snp018407	59.285
LG6	snp018983	59.953
LG6	snp044311	60.569
LG6	snp055425	61.208
LG6	snp042843	62.539
LG6	snp072340	66.636
LG6	snp009397	68.997
LG6	snp014205	68.997
LG6	snp019464	68.997
LG6	snp026173	68.997
LG6	snp026180	68.997
LG6	snp032085	68.997
LG6	snp067288	68.997
LG6	snp059091	69.568
LG6	snp072336	69.568
LG6	snp044310	69.593
LG6	snp009337	70.721
LG6	snp009336	71.293
LG6	snp021551	71.293
LG6	snp026176	71.293
LG6	snp055058	71.293
LG6	snp072330	71.293
LG6	snp018984	71.864
LG6	snp062079	71.864
LG6	snp063483	71.864
LG6	snp063515	71.864
LG6	snp013320	72.436
LG6	snp013339	72.436
LG6	snp025310	72.436
LG6	snp051495	75.412
LG6	snp002825	77.163
LG6	snp002826	77.163
LG6	snp048615	77.163
LG6	snp016455	77.734
LG6	snp024785	77.734
LG6	snp024787	77.734
LG6	snp052119	78.306
LG6	snp024775	78.877
LG6	snp024789	78.877
LG6	snp061730	79.449
LG6	snp061721	80.02
LG6	snp003644	81.174
LG6	snp024919	81.174
LG6	snp024907	82.328
LG6	snp024852	82.9
LG6	snp037902	82.9
LG6	snp023472	83.471
LG6	snp011127	84.043
LG6	snp023477	85.197
LG6	snp024909	85.197
LG6	snp024880	85.769
LG6	snp024997	86.34
LG6	snp024872	86.912
LG6	snp061720	87.483
LG6	snp024933	88.054
LG6	snp024882	88.626
LG6	snp024905	88.626
LG6	snp061735	88.626
LG6	snp025034	89.197
LG6	snp026750	89.197
LG6	snp026754	89.197
LG6	snp045214	89.197
LG6	snp000557	89.9
LG6	snp000565	89.9
LG6	snp027162	89.9
LG6	snp027956	90.19
LG6	snp007038	90.6
LG6	snp007044	90.6
LG6	snp009430	90.6
LG6	snp009431	90.6
LG6	snp021181	90.6
LG6	snp027117	90.6
LG6	snp027662	90.6
LG6	snp047650	90.6
LG6	snp062661	90.6
LG6	snp062685	90.6
LG6	snp062704	90.6
LG6	snp069492	90.6
LG6	snp062714	93.112
LG6	snp062660	95.462
LG6	snp062690	96.278
LG6	snp040628	96.334
LG6	snp045598	96.334
LG6	snp062688	96.334
LG6	snp062697	96.334
LG6	snp069490	97.753
LG6	snp033392	99.656
LG6	snp011872	101.264
LG6	snp004682	102.456
LG6	snp004684	102.456
LG6	snp005135	102.456
LG6	snp027206	102.456
LG6	snp033378	102.456
LG6	snp033393	102.456
LG6	snp008862	103.647
LG6	snp027652	103.647
LG6	snp027701	103.647
LG6	snp027703	103.647
LG6	snp027705	104.839
LG6	snp035010	105.432
LG6	snp054298	106.408
LG6	snp008861	107.055
LG6	snp054302	107.055
LG6	snp027696	107.889
LG6	snp069133	110.373
LG6	snp009253	111.02
LG6	snp069153	111.02
LG6	snp009219	111.668
LG6	snp009252	112.315
LG6	snp025635	112.315
LG6	snp025637	112.315
LG6	snp034115	112.315
LG6	snp069155	112.315
LG6	snp046936	113.626
LG6	snp037618	114.936
LG6	snp048456	114.936
LG6	snp018405	115.584
LG6	snp027327	116.231
LG6	snp068833	116.231
LG6	snp068834	117.124
LG6	snp064878	119.998
LG6	snp016476	121.473
LG6	snp005183	122.204
LG6	snp009383	122.204
LG6	snp019948	122.204
LG6	snp034579	122.204
LG6	snp066413	122.204
LG6	snp066418	123.679
LG6	snp019947	125.155
LG6	snp071545	125.889
LG6	snp009358	127.368
LG6	snp009375	127.368
LG6	snp009353	128.099
LG6	snp027821	128.099
LG6	snp053651	128.099
LG6	snp053652	128.099
LG6	snp053836	128.951
LG6	snp022273	130.317
LG6	snp026932	130.317
LG6	snp037979	130.317
LG6	snp053862	130.317
LG6	snp059001	130.317
LG6	snp059003	130.317
LG6	snp026717	131.577
LG6	snp026731	132.837
LG6	snp020837	133.461
LG6	snp026740	133.461
LG6	snp027151	134.06
LG6	snp026709	134.085
LG6	snp001005	134.709
LG6	snp010055	135.333
LG6	snp010056	135.333
LG6	snp063140	135.333
LG6	snp031440	135.957
LG6	snp031442	135.957
LG6	snp031443	135.957
LG6	snp031455	135.957
LG6	snp034383	135.957
LG6	snp036488	135.957
LG6	snp061992	135.957
LG6	snp063142	135.957
LG6	snp067430	135.957
LG6	snp067433	136.581
LG6	snp029634	137.204
LG6	snp036487	137.204
LG6	snp050914	137.204
LG6	snp035711	137.828
LG6	snp001007	139.085
LG6	snp067510	139.111
LG6	snp036637	140.168
LG6	snp048778	140.758
LG6	snp060677	141.22
LG6	snp028811	142.277
LG6	snp029684	142.277
LG6	snp030167	142.277
LG6	snp030168	142.277
LG6	snp036671	142.277
LG6	snp026852	143.334
LG6	snp004278	144.391
LG6	snp053464	144.391
LG6	snp017006	145.448
LG6	snp000163	146.505
LG6	snp000181	146.505
LG6	snp000182	146.505
LG6	snp004441	146.505
LG6	snp004442	146.505
LG6	snp023530	146.505
LG6	snp023532	146.505
LG6	snp023537	146.505
LG6	snp045637	146.505
LG6	snp009677	147.457
LG6	snp009678	147.457
LG6	snp009679	147.457
LG6	snp039125	147.457
LG6	snp046913	147.472
LG6	snp014098	149.38
LG6	snp047024	149.38
LG6	snp056682	149.38
LG6	snp060874	150.333
LG6	snp003883	152.256
LG6	snp003892	152.256
LG6	snp008427	152.256
LG6	snp009429	152.256
LG6	snp014875	152.256
LG6	snp015082	152.256
LG6	snp019900	152.256
LG6	snp042207	152.256
LG6	snp049405	152.256
LG6	snp049419	152.256
LG6	snp063571	152.256
LG6	snp050364	152.782
LG6	snp057799	153.204
LG6	snp067451	155.166
LG7	snp018190	0
LG7	snp042238	8.622
LG7	snp016520	10.333
LG7	snp029848	10.333
LG7	snp031287	10.333
LG7	snp041670	10.333
LG7	snp062864	10.333
LG7	snp047553	10.856
LG7	snp019197	11.177
LG7	snp001198	11.377
LG7	snp018646	11.377
LG7	snp019202	11.377
LG7	snp067644	11.377
LG7	snp068891	11.377
LG7	snp014640	11.9
LG7	snp018176	12.423
LG7	snp031289	12.423
LG7	snp041673	12.423
LG7	snp045078	12.423
LG7	snp015514	12.947
LG7	snp015517	12.947
LG7	snp026518	12.947
LG7	snp029308	13.47
LG7	snp061944	14.521
LG7	snp061960	14.526
LG7	snp025935	15.049
LG7	snp058927	15.049
LG7	snp029309	16.653
LG7	snp047557	18.668
LG7	snp030612	18.971
LG7	snp062863	19.328
LG7	snp067636	19.541
LG7	snp009148	19.849
LG7	snp029899	19.849
LG7	snp041671	19.849
LG7	snp067633	19.849
LG7	snp067631	20.372
LG7	snp050350	20.622
LG7	snp001199	20.893
LG7	snp005266	20.893
LG7	snp005267	20.893
LG7	snp005272	20.893
LG7	snp018173	20.893
LG7	snp018211	20.893
LG7	snp018645	20.893
LG7	snp021979	20.893
LG7	snp029901	20.893
LG7	snp030023	20.893
LG7	snp052155	20.893
LG7	snp040463	21.416
LG7	snp047562	21.416
LG7	snp047552	21.939
LG7	snp029898	22.462
LG7	snp045025	22.462
LG7	snp040465	22.985
LG7	snp021975	23.509
LG7	snp026517	24.565
LG7	snp029192	26.983
LG7	snp057832	28.726
LG7	snp029182	30.495
LG7	snp057830	30.495
LG7	snp013297	31.018
LG7	snp035587	31.049
[truncated: 12,787 more rows]

## Sheet: male map
Table S5 (3): The detailed information of male linkage map
LGs	MarkerID	map position
LG1	snp012841	0
LG1	snp030480	0
LG1	snp005490	3.929
LG1	snp031943	6.847
LG1	snp009701	7.8
LG1	snp001032	8.752
LG1	snp072196	9.704
LG1	snp001438	10.112
LG1	snp072198	10.652
LG1	snp005588	11.605
LG1	snp005592	11.605
LG1	snp005594	11.605
LG1	snp060709	19.786
LG1	snp060710	21.71
LG1	snp060711	22.662
LG1	snp060712	23.614
LG1	snp060713	23.614
LG1	snp060714	24.567
LG1	snp025492	29.521
LG1	snp025494	29.521
LG1	snp025496	29.521
LG1	snp034406	30.991
LG1	snp013239	32.392
LG1	snp025489	33.345
LG1	snp004697	35.268
LG1	snp018213	37.191
LG1	snp004698	38.144
LG1	snp069020	40.072
LG1	snp005496	44.001
LG1	snp005497	44.001
LG1	snp044868	44.962
LG1	snp044872	44.962
LG1	snp071773	45.439
LG1	snp071767	45.915
LG1	snp065590	46.391
LG1	snp071752	46.391
LG1	snp069849	46.867
LG1	snp071704	48.831
LG1	snp069859	50.291
LG1	snp057592	50.767
LG1	snp069856	51.243
LG1	snp001732	52.013
LG1	snp001734	53.134
LG1	snp018636	54.328
LG1	snp034658	54.575
LG1	snp048922	54.903
LG1	snp002290	55.09
LG1	snp004978	55.09
LG1	snp005353	55.09
LG1	snp013184	55.09
LG1	snp015077	55.09
LG1	snp021363	55.09
LG1	snp058162	55.09
LG1	snp059988	55.09
LG1	snp062274	55.09
LG1	snp020688	55.399
LG1	snp057987	55.643
LG1	snp005359	55.888
LG1	snp035482	56.196
LG1	snp002154	56.486
LG1	snp002292	56.748
LG1	snp071357	56.751
LG1	snp020722	57.844
LG1	snp032465	57.869
LG1	snp060209	58.425
LG1	snp055175	59.077
LG1	snp013368	59.729
LG1	snp020766	59.729
LG1	snp021498	59.729
LG1	snp058155	60.381
LG1	snp004205	61.033
LG1	snp013841	61.033
LG1	snp052552	61.033
LG1	snp011398	61.319
LG1	snp050691	61.682
LG1	snp021504	61.708
LG1	snp060212	62.998
LG1	snp070635	62.998
LG1	snp020845	63.326
LG1	snp000066	63.647
LG1	snp001666	63.647
LG1	snp020767	63.647
LG1	snp021152	63.647
LG1	snp059385	63.647
LG1	snp020765	63.696
LG1	snp040315	64.589
LG1	snp062277	65.612
LG1	snp009565	67.607
LG1	snp022904	67.607
LG1	snp020847	68.91
LG1	snp055177	70.883
LG1	snp034329	72.856
LG1	snp021165	73.821
LG1	snp015573	74.8
LG1	snp009563	76.103
LG1	snp062273	76.103
LG1	snp014424	78.076
LG1	snp024186	80.049
LG1	snp021502	80.231
LG1	snp036926	80.414
LG1	snp010602	80.69
LG1	snp043081	80.69
LG1	snp018523	80.924
LG1	snp040884	81.332
LG1	snp010603	81.737
LG1	snp001667	81.974
LG1	snp005356	81.974
LG1	snp005358	81.974
LG1	snp020687	81.974
LG1	snp021673	81.974
LG1	snp048174	81.974
LG1	snp059918	81.974
LG1	snp063948	81.974
LG1	snp071356	81.974
LG1	snp021684	82.463
LG1	snp002948	82.617
LG1	snp023193	82.617
LG1	snp021153	82.841
LG1	snp004469	83.259
LG1	snp007823	83.259
LG1	snp038196	83.259
LG1	snp034538	83.862
LG1	snp021353	84.159
LG1	snp000079	84.462
LG1	snp047147	84.462
LG1	snp022718	85.679
LG1	snp022682	86.282
LG1	snp045889	86.546
LG1	snp000078	86.882
LG1	snp020678	87.485
LG1	snp064268	87.785
LG1	snp009860	88.085
LG1	snp021677	88.085
LG1	snp026883	88.085
LG1	snp033548	88.085
LG1	snp041035	88.085
LG1	snp046801	88.085
LG1	snp048078	88.085
LG1	snp054619	88.085
LG1	snp057667	88.085
LG1	snp022017	88.397
LG1	snp001665	88.685
LG1	snp060003	88.757
LG1	snp001446	89.287
LG1	snp002836	89.287
LG1	snp004972	89.287
LG1	snp018882	89.287
LG1	snp021149	89.287
LG1	snp021670	89.287
LG1	snp022573	89.287
LG1	snp022574	89.287
LG1	snp028893	89.287
LG1	snp040886	89.287
LG1	snp045899	89.287
LG1	snp000803	89.89
LG1	snp014337	89.89
LG1	snp052591	89.89
LG1	snp052593	89.89
LG1	snp052595	89.89
LG1	snp056091	89.89
LG1	snp068287	89.89
LG1	snp015615	90.051
LG1	snp008568	90.225
LG1	snp009597	90.489
LG1	snp011235	90.489
LG1	snp015491	90.489
LG1	snp020361	90.489
LG1	snp030761	90.489
LG1	snp050614	90.489
LG1	snp050610	91.095
LG1	snp015362	91.853
LG1	snp009105	94.176
LG1	snp052594	97.312
LG1	snp010606	99.156
LG1	snp072145	100.059
LG1	snp054245	100.974
LG1	snp059241	101.598
LG1	snp070200	102.179
LG1	snp060217	102.479
LG1	snp035034	102.779
LG1	snp068841	102.779
LG1	snp038348	103.079
LG1	snp002156	103.379
LG1	snp010601	103.391
LG1	snp020629	104.596
LG1	snp038368	104.596
LG1	snp045483	104.596
LG1	snp021745	104.86
LG1	snp001743	105.196
LG1	snp020623	105.799
LG1	snp024628	105.799
LG1	snp020628	106.402
LG1	snp020692	107.005
LG1	snp020694	107.005
LG1	snp012990	107.608
LG1	snp039400	108.211
LG1	snp012991	108.814
LG1	snp001733	109.417
LG1	snp042757	109.417
LG1	snp042758	109.417
LG1	snp057603	109.417
LG1	snp057594	110.019
LG1	snp069857	110.019
LG1	snp057593	110.622
LG1	snp021741	111.225
LG1	snp052342	111.225
LG1	snp024630	111.828
LG1	snp048085	112.715
LG1	snp021497	113.645
LG1	snp058151	113.645
LG1	snp004618	114.863
LG1	snp015981	116.046
LG1	snp034657	117.127
LG1	snp000077	118.172
LG1	snp034847	118.172
LG1	snp038349	118.172
LG1	snp042853	118.172
LG1	snp002153	118.37
LG1	snp001445	118.576
LG1	snp020846	118.687
LG1	snp050642	120.189
LG1	snp030430	120.398
LG1	snp038853	120.882
LG1	snp070323	122.69
LG1	snp056093	123.949
LG1	snp030758	124.467
LG1	snp039894	124.467
LG1	snp047296	124.985
LG1	snp011238	125.503
LG1	snp013820	125.503
LG1	snp020355	126.021
LG1	snp001346	126.538
LG1	snp030431	126.538
LG1	snp030759	126.538
LG1	snp020853	127.584
LG1	snp000151	128.63
LG1	snp002768	128.63
LG1	snp003794	128.63
LG1	snp007507	128.63
LG1	snp015616	128.63
LG1	snp020356	128.63
LG1	snp020359	128.63
LG1	snp038503	128.63
LG1	snp047299	128.63
LG1	snp050609	128.63
LG1	snp054790	128.63
LG1	snp002766	129.148
LG1	snp050608	129.665
LG1	snp026390	130.922
LG1	snp011240	131.971
LG1	snp050612	131.971
LG1	snp036046	137.93
LG1	snp039898	143.769
LG1	snp019185	146.085
LG1	snp022841	146.085
LG1	snp022842	146.085
LG1	snp022780	148.401
LG1	snp022827	148.401
LG1	snp022831	148.401
LG1	snp054279	148.401
LG1	snp020959	150.717
LG1	snp021023	150.717
LG1	snp066283	151.896
LG1	snp021021	153.075
LG1	snp021022	153.075
LG1	snp043858	153.075
LG1	snp054331	153.075
LG1	snp064894	153.075
LG1	snp067987	153.075
LG1	snp049028	155.484
LG1	snp049733	157.893
LG1	snp057092	157.893
LG1	snp005792	158.477
LG1	snp027543	158.477
LG1	snp057107	158.477
LG1	snp007130	159.061
LG1	snp036088	159.061
LG1	snp054334	159.061
LG1	snp020955	161.979
LG1	snp064887	164.252
LG1	snp068263	168.863
LG1	snp056291	172.787
LG1	snp005166	174.71
LG1	snp011907	174.71
LG1	snp021020	174.71
LG1	snp054321	174.71
LG1	snp055699	174.71
LG1	snp021942	175.663
LG1	snp005167	176.615
LG1	snp053365	176.615
LG1	snp055700	176.615
LG1	snp057066	176.615
LG1	snp067988	176.615
LG1	snp035042	179.534
LG1	snp057086	180.491
LG1	snp005794	181.443
LG1	snp005892	181.443
LG1	snp005897	181.443
LG1	snp005902	181.443
LG1	snp011861	181.443
LG1	snp022824	181.443
LG1	snp035040	181.443
LG1	snp001155	182.396
LG1	snp007834	182.396
LG1	snp008660	182.396
LG1	snp020905	182.396
LG1	snp050640	182.396
LG1	snp006407	183.348
LG1	snp006408	183.348
LG1	snp019194	184.301
LG1	snp005074	185.253
LG1	snp060073	185.253
LG1	snp053553	186.205
LG1	snp048267	187.158
LG1	snp013264	188.11
LG1	snp019554	188.11
LG1	snp019055	189.063
LG1	snp019076	189.063
LG1	snp019056	190.986
LG1	snp019058	191.938
LG1	snp019059	191.938
LG1	snp015959	193.862
LG1	snp011365	194.814
LG1	snp011367	194.814
LG1	snp015955	194.814
LG1	snp015956	194.814
LG1	snp020968	194.814
LG1	snp046794	197.727
LG1	snp009165	200.641
LG1	snp022044	200.641
LG1	snp024092	200.641
LG1	snp048655	201.593
LG1	snp046339	203.517
LG1	snp007835	206.43
LG1	snp038178	206.43
LG1	snp025183	207.382
LG1	snp055864	207.382
LG1	snp055863	208.369
LG2	snp065341	0
LG2	snp006329	0.967
LG2	snp033167	0.967
LG2	snp036011	0.967
LG2	snp051183	0.967
LG2	snp051188	0.967
LG2	snp036012	1.919
LG2	snp051187	3.843
LG2	snp033166	4.795
LG2	snp051185	5.747
LG2	snp051190	7.671
LG2	snp051192	8.623
LG2	snp068669	8.623
LG2	snp068670	8.623
LG2	snp051189	9.576
LG2	snp001766	12.489
LG2	snp031709	12.489
LG2	snp031711	12.489
LG2	snp031717	12.489
LG2	snp031710	12.858
LG2	snp031708	13.437
LG2	snp031715	13.954
LG2	snp031713	14.385
LG2	snp067285	15.337
LG2	snp013668	17.261
LG2	snp013669	17.261
LG2	snp019602	18.213
LG2	snp028349	18.213
LG2	snp065673	18.213
LG2	snp038330	19.166
LG2	snp038338	21.089
LG2	snp038340	21.089
LG2	snp038339	22.041
LG2	snp038341	24.965
LG2	snp038336	27.888
LG2	snp038337	27.888
LG2	snp048302	29.811
LG2	snp049150	31.735
LG2	snp006390	32.687
LG2	snp025969	32.687
LG2	snp070682	32.687
LG2	snp070685	32.687
LG2	snp070683	33.218
LG2	snp070684	33.635
LG2	snp053863	36.549
LG2	snp064044	39.462
LG2	snp053864	41.385
LG2	snp064043	43.309
LG2	snp064042	45.232
LG2	snp021639	47.155
LG2	snp021561	50.069
LG2	snp039230	51.021
LG2	snp039232	51.974
LG2	snp009221	53.897
LG2	snp068375	53.897
LG2	snp063950	56.81
LG2	snp008961	58.734
LG2	snp036422	58.734
LG2	snp041652	58.734
LG2	snp063946	58.734
LG2	snp063951	58.734
LG2	snp041635	59.246
LG2	snp036423	59.681
LG2	snp063952	59.681
LG2	snp041651	61.18
LG2	snp008963	62.562
LG2	snp063949	63.515
LG2	snp008962	64.467
LG2	snp041653	65.42
LG2	snp005573	67.343
LG2	snp008983	67.343
LG2	snp005572	69.266
LG2	snp008984	73.195
LG2	snp063944	75.123
LG2	snp041638	77.046
LG2	snp063953	78.97
LG2	snp063957	78.97
LG2	snp016973	81.883
LG2	snp022262	81.883
LG2	snp026649	81.883
LG2	snp035204	81.883
LG2	snp043356	81.883
LG2	snp059591	81.883
LG2	snp068587	81.883
LG2	snp068628	81.883
LG2	snp070171	81.883
LG2	snp070241	81.883
LG2	snp022038	82.836
LG2	snp030892	82.836
LG2	snp059870	83.319
LG2	snp068775	83.783
LG2	snp059872	84.315
LG2	snp070239	84.731
LG2	snp062371	85.11
LG2	snp012945	85.679
LG2	snp031628	85.679
LG2	snp035474	88.593
LG2	snp005445	91.506
LG2	snp007790	94.42
LG2	snp007791	94.42
LG2	snp009588	94.42
LG2	snp011401	94.42
LG2	snp015771	94.42
LG2	snp036927	94.756
LG2	snp035475	95.368
LG2	snp037053	95.818
LG2	snp003126	96.316
LG2	snp007789	96.316
LG2	snp009057	96.316
LG2	snp062428	96.316
LG2	snp009572	98.239
LG2	snp007786	101.153
LG2	snp009574	103.076
LG2	snp007737	104.028
LG2	snp021899	104.028
LG2	snp037055	104.028
LG2	snp035473	105.952
LG2	snp071741	107.875
LG2	snp008496	108.344
LG2	snp036309	108.823
LG2	snp048674	108.823
LG2	snp053519	108.823
LG2	snp058171	108.823
LG2	snp029058	109.775
LG2	snp038317	111.699
LG2	snp053291	111.699
LG2	snp068028	111.699
LG2	snp000227	111.888
LG2	snp008663	113.091
LG2	snp009496	114.405
LG2	snp001739	114.57
LG2	snp004704	114.57
LG2	snp006379	114.57
LG2	snp012016	114.57
LG2	snp021690	114.57
LG2	snp026889	114.57
LG2	snp058411	114.57
LG2	snp069927	114.57
LG2	snp030056	114.968
LG2	snp024458	115.518
LG2	snp058174	115.978
LG2	snp011971	116.466
LG2	snp012660	116.466
LG2	snp018223	116.466
LG2	snp018907	116.466
LG2	snp020229	116.466
LG2	snp026389	116.466
LG2	snp029032	116.466
LG2	snp029034	116.466
LG2	snp053522	116.466
LG2	snp055680	116.466
LG2	snp059353	116.466
LG2	snp061934	116.466
LG2	snp068358	116.466
LG2	snp048672	116.912
LG2	snp071164	117.414
LG2	snp051587	117.84
LG2	snp006372	118.362
LG2	snp006374	118.362
LG2	snp012659	118.362
LG2	snp021691	118.362
LG2	snp022482	118.362
LG2	snp036313	118.362
LG2	snp041093	118.362
LG2	snp048673	118.362
LG2	snp050618	118.362
LG2	snp060310	118.362
LG2	snp060311	118.362
LG2	snp064492	118.362
LG2	snp021253	118.984
LG2	snp000928	119.31
LG2	snp051590	119.31
LG2	snp012196	121.234
LG2	snp021693	123.952
LG2	snp029033	124.761
LG2	snp024456	125.087
LG2	snp021695	125.514
LG2	snp001745	126.035
LG2	snp009662	126.035
LG2	snp071734	126.035
LG2	snp048514	126.571
LG2	snp016946	126.983
LG2	snp014699	127.395
LG2	snp021687	127.931
LG2	snp025481	127.931
LG2	snp069017	127.931
LG2	snp071690	128.381
LG2	snp009663	128.879
LG2	snp021694	129.831
LG2	snp068790	130.789
LG2	snp001137	131.879
LG2	snp062821	132.173
LG2	snp001740	132.418
LG2	snp001741	132.418
LG2	snp015225	132.418
LG2	snp020746	132.418
LG2	snp021615	132.418
LG2	snp021692	132.418
LG2	snp026397	132.418
LG2	snp048515	132.418
LG2	snp064489	132.418
LG2	snp064497	132.418
LG2	snp009310	134.453
LG2	snp051019	135.402
LG2	snp012855	138.349
LG2	snp023384	140.81
LG2	snp064498	141.907
LG2	snp000226	142.448
LG2	snp001738	142.448
LG2	snp001748	142.448
LG2	snp011975	142.448
LG2	snp021685	142.448
LG2	snp021750	142.448
LG2	snp022054	142.448
LG2	snp042567	142.448
LG2	snp051588	142.448
LG2	snp051595	142.448
LG2	snp064493	142.448
LG2	snp071797	142.448
LG2	snp060653	142.758
LG2	snp004832	142.987
LG2	snp055340	142.987
LG2	snp066873	142.987
LG2	snp001188	143.529
LG2	snp071740	144.257
LG2	snp005244	144.631
LG2	snp001129	144.982
LG2	snp014120	144.982
LG2	snp016289	144.982
LG2	snp016834	144.982
LG2	snp020757	144.982
LG2	snp021688	144.982
LG2	snp023803	144.982
LG2	snp050624	144.982
LG2	snp051586	144.982
LG2	snp070260	144.982
LG2	snp071786	144.982
LG2	snp064490	147.982
LG2	snp008719	150.221
LG2	snp055995	151.634
LG2	snp000195	152.335
LG2	snp001742	152.335
LG2	snp004108	152.335
LG2	snp040940	152.335
LG2	snp066057	152.642
LG2	snp018904	153.033
LG2	snp043205	153.033
LG2	snp070266	154.233
LG2	snp015642	155.872
LG2	snp015375	156.575
LG2	snp035202	157.279
LG2	snp008683	157.982
LG2	snp001441	158.686
LG2	snp007788	158.686
LG2	snp021896	158.686
LG2	snp058425	158.686
LG2	snp021509	159.092
LG2	snp007665	159.386
LG2	snp060363	160.293
LG2	snp014117	162.775
LG2	snp004703	164.348
LG2	snp064495	164.348
LG2	snp068038	169.319
LG2	snp005742	170.446
LG2	snp021996	174.984
LG2	snp072045	176.166
LG2	snp072046	176.866
LG2	snp022001	177.118
LG2	snp021999	177.37
LG2	snp022000	177.37
LG2	snp072033	177.37
LG2	snp072042	177.37
LG2	snp007249	177.878
LG2	snp007250	178.385
LG2	snp021997	178.385
LG2	snp003432	178.892
LG2	snp003433	178.892
LG2	snp003434	178.892
LG2	snp003437	178.892
LG2	snp019774	178.892
LG2	snp021852	178.892
LG2	snp021861	178.892
LG2	snp021862	178.892
LG2	snp043248	178.892
LG2	snp043253	178.892
LG2	snp043249	179.142
LG2	snp020122	179.397
LG2	snp043299	180.948
LG2	snp043300	180.948
LG2	snp020990	181.455
LG2	snp020991	181.455
LG2	snp049930	181.455
LG2	snp061675	181.455
LG2	snp061705	181.963
LG2	snp002007	182.47
LG2	snp021839	182.977
LG2	snp021838	183.484
LG2	snp019600	185.036
LG2	snp052735	186.06
LG2	snp021842	187.084
LG2	snp051647	188.108
LG2	snp008127	188.616
LG2	snp008129	188.616
LG2	snp021540	189.64
LG2	snp021541	189.64
LG2	snp021542	189.64
LG2	snp021901	189.64
LG2	snp022810	189.64
LG2	snp036946	189.64
LG2	snp046154	189.64
LG2	snp042968	190.147
LG2	snp021539	190.654
LG2	snp036943	190.654
LG2	snp019604	190.957
LG2	snp021543	191.159
LG2	snp007516	192.186
LG2	snp007515	193.213
LG2	snp019608	193.213
LG2	snp051787	193.213
LG2	snp019610	193.72
LG2	snp022800	194.744
LG2	snp022797	195.251
LG2	snp022844	195.251
LG2	snp055962	195.251
LG2	snp067278	195.251
LG2	snp022795	195.521
LG2	snp018111	195.756
LG2	snp018114	195.756
LG2	snp000399	196.263
LG2	snp048974	196.544
LG2	snp021881	196.768
LG2	snp048983	196.768
LG2	snp050552	196.768
LG2	snp050553	196.768
LG2	snp050556	196.768
LG2	snp053375	196.768
LG2	snp050550	197.275
LG2	snp000397	198.3
LG2	snp000400	198.3
LG2	snp010347	198.3
LG2	snp009031	198.777
LG2	snp018117	198.777
LG2	snp042605	198.777
LG2	snp059372	198.777
LG2	snp021947	198.979
LG2	snp009094	199.253
LG2	snp054315	200.218
LG2	snp030889	200.695
LG2	snp028178	201.173
LG2	snp021879	202.138
LG2	snp050543	202.371
LG2	snp021884	202.614
LG2	snp048980	202.614
LG2	snp048978	204.078
LG2	snp005762	206.049
LG2	snp005765	206.049
LG2	snp005796	206.049
LG2	snp005804	206.049
LG2	snp005806	206.049
LG2	snp005807	206.049
LG2	snp005911	206.049
LG2	snp016975	206.049
LG2	snp016976	206.049
LG2	snp043024	206.049
LG2	snp043026	206.267
LG2	snp033788	206.524
LG2	snp043036	206.524
LG2	snp005797	207.595
LG2	snp049726	209.9
LG2	snp049725	210.864
LG2	snp049731	211.829
LG2	snp068923	212.062
LG2	snp019303	212.304
LG2	snp020897	212.304
LG2	snp022370	212.304
LG2	snp049728	212.304
LG2	snp068920	212.304
LG2	snp049723	213.041
LG2	snp068945	213.744
LG2	snp022366	215.205
LG2	snp057847	215.205
LG2	snp006865	216.669
LG2	snp005068	217.636
LG2	snp006866	217.636
LG2	snp005070	218.113
LG2	snp013154	218.113
LG2	snp021980	218.113
LG2	snp014985	218.291
LG2	snp019556	218.589
LG2	snp019558	218.589
LG2	snp027808	218.589
LG2	snp056894	219.553
LG2	snp056895	219.553
LG2	snp001762	220.031
LG2	snp013502	220.031
LG2	snp014941	220.031
LG2	snp019302	220.031
LG2	snp021976	220.031
LG2	snp058333	220.031
LG2	snp071907	220.031
LG2	snp006691	220.995
LG2	snp036365	221.957
LG2	snp019308	222.915
LG2	snp022051	222.915
LG2	snp058868	222.915
LG2	snp022049	223.867
LG2	snp038173	225.79
LG2	snp039512	226.743
LG2	snp049939	226.743
LG2	snp021450	230.666
LG2	snp043710	230.666
LG2	snp059844	230.666
LG3	snp016932	0
LG3	snp016934	0
LG3	snp016943	0
LG3	snp052736	0
LG3	snp062648	0
LG3	snp038049	1.923
LG3	snp038051	1.923
LG3	snp060645	2.876
LG3	snp048649	7.83
LG3	snp048643	9.754
LG3	snp006517	13.677
LG3	snp042201	13.677
LG3	snp042202	13.677
LG3	snp064501	13.677
LG3	snp045867	14.63
LG3	snp006478	18.076
LG3	snp006477	21.482
LG3	snp006480	25.395
LG3	snp006479	25.405
LG3	snp039816	25.894
LG3	snp039817	26.881
LG3	snp058280	27.869
LG3	snp058281	27.869
LG3	snp003555	28.358
LG3	snp003558	28.358
LG3	snp023083	28.358
LG3	snp071351	28.358
LG3	snp023073	29.345
LG3	snp003556	30.841
LG3	snp050374	31.828
LG3	snp050375	32.317
LG3	snp014644	33.304
LG3	snp067012	33.304
LG3	snp067194	33.793
LG3	snp024350	34.781
LG3	snp023917	35.27
LG3	snp023922	35.27
LG3	snp024352	35.27
LG3	snp051861	35.27
LG3	snp005409	35.759
LG3	snp008280	36.746
LG3	snp008289	36.746
LG3	snp008298	36.746
LG3	snp010537	36.746
LG3	snp049753	36.746
LG3	snp008230	37.235
LG3	snp022553	37.724
LG3	snp024011	37.724
LG3	snp065519	37.724
LG3	snp025673	38.711
LG3	snp050507	39.011
LG3	snp018590	39.198
LG3	snp038040	39.371
LG3	snp018592	39.857
LG3	snp045551	40.674
LG3	snp010352	41.163
LG3	snp018683	42.272
LG3	snp010351	44.497
LG3	snp023747	45.546
LG3	snp036307	46.594
LG3	snp038023	46.594
LG3	snp023745	47.147
LG3	snp009543	47.638
LG3	snp018598	47.638
LG3	snp022512	47.638
LG3	snp042632	48.06
LG3	snp019598	48.681
LG3	snp021937	48.681
LG3	snp036792	48.681
LG3	snp038033	48.681
LG3	snp033715	50.799
LG3	snp038041	51.943
LG3	snp000637	52.896
LG3	snp023341	52.896
LG3	snp036798	52.896
LG3	snp038035	52.896
LG3	snp006245	53.945
LG3	snp010501	56.062
LG3	snp063622	56.062
LG3	snp007933	56.657
LG3	snp044066	57.315
LG3	snp028127	57.941
LG3	snp056136	58.274
LG3	snp008515	58.564
LG3	snp034149	58.564
LG3	snp022931	58.838
LG3	snp044365	59.187
LG3	snp003735	59.813
LG3	snp014859	59.813
LG3	snp017733	59.813
LG3	snp018799	59.813
LG3	snp058353	61.078
LG3	snp023125	61.342
LG3	snp010702	61.701
LG3	snp016980	61.701
LG3	snp023598	61.701
LG3	snp041617	61.701
LG3	snp001972	62.025
LG3	snp024541	62.324
LG3	snp023128	62.617
LG3	snp001928	62.947
LG3	snp004338	62.947
LG3	snp008913	62.947
LG3	snp014542	62.947
LG3	snp014547	62.947
LG3	snp014952	62.947
LG3	snp023126	62.947
LG3	snp023156	62.947
LG3	snp028935	62.947
LG3	snp058076	62.947
LG3	snp059676	62.947
LG3	snp063632	62.947
LG3	snp069432	62.947
LG3	snp037187	63.225
LG3	snp024737	63.571
LG3	snp011153	65.078
LG3	snp014489	66.104
LG3	snp011160	66.728
LG3	snp003738	67.211
LG3	snp035871	67.977
LG3	snp061883	67.977
LG3	snp051159	69.237
LG3	snp024566	70.778
LG3	snp017738	72.41
LG3	snp044362	72.41
LG3	snp062232	72.41
LG3	snp067022	72.41
LG3	snp028136	72.692
LG3	snp020007	73.031
LG3	snp032396	73.655
LG3	snp053823	74.279
LG3	snp051146	74.549
LG3	snp022690	74.9
LG3	snp038471	74.9
LG3	snp047126	74.9
LG3	snp028135	75.17
LG3	snp016611	75.521
LG3	snp028171	75.869
LG3	snp000063	76.142
LG3	snp008523	76.142
LG3	snp013781	76.142
LG3	snp023006	76.142
LG3	snp029938	76.142
LG3	snp035873	76.142
LG3	snp036913	76.142
LG3	snp036920	76.142
LG3	snp038357	76.142
LG3	snp052292	76.516
LG3	snp034151	76.764
LG3	snp036921	77.071
LG3	snp003737	77.385
LG3	snp040623	77.385
LG3	snp017697	77.67
LG3	snp033926	78.006
LG3	snp018593	79.266
LG3	snp001577	80.526
LG3	snp006246	80.526
LG3	snp009129	80.526
LG3	snp018481	80.526
LG3	snp018594	80.526
LG3	snp018595	80.526
LG3	snp021243	80.526
LG3	snp024077	80.526
LG3	snp025677	80.526
LG3	snp038262	80.526
LG3	snp022511	80.778
LG3	snp010500	81.148
LG3	snp032575	81.259
LG3	snp034152	85.601
LG3	snp000361	87.113
LG3	snp022456	87.113
LG3	snp040596	87.113
LG3	snp012967	90.151
LG3	snp000061	93.19
LG3	snp017732	93.19
LG3	snp017735	93.19
LG3	snp022901	93.19
LG3	snp017061	93.811
LG3	snp014458	94.687
LG3	snp012590	96.192
LG3	snp029939	96.192
LG3	snp036972	96.494
LG3	snp022471	97.327
LG3	snp000778	98.735
LG3	snp056637	100.446
LG3	snp007977	103.036
LG3	snp013773	103.036
LG3	snp032399	103.036
LG3	snp051157	103.036
LG3	snp070476	103.036
LG3	snp010782	103.12
LG3	snp067675	104.649
LG3	snp047255	104.737
LG3	snp067676	105.229
LG3	snp008914	105.578
LG3	snp014544	106.424
LG3	snp063635	106.424
LG3	snp067674	107.599
LG3	snp050883	109.449
LG3	snp018272	110.414
LG3	snp022360	110.687
LG3	snp036059	111.034
LG3	snp036895	111.034
LG3	snp038359	111.034
LG3	snp050878	111.034
LG3	snp071407	111.034
LG3	snp053708	112.293
LG3	snp010701	113.134
LG3	snp044366	114.756
LG3	snp044587	116.721
LG3	snp038450	117.98
LG3	snp036985	118.305
LG3	snp011158	118.6
LG3	snp014858	118.6
LG3	snp018800	118.6
LG3	snp022784	118.6
LG3	snp023373	118.6
LG3	snp032572	118.6
LG3	snp032910	118.795
LG3	snp034150	119.421
LG3	snp014857	120.673
LG3	snp069312	121.581
LG3	snp036061	124.675
LG3	snp011163	126.939
LG3	snp032911	128.049
LG3	snp009082	128.361
LG3	snp017706	128.596
LG3	snp018737	128.9
LG3	snp022786	129.143
LG3	snp014540	129.693
LG3	snp015393	130.802
LG3	snp047252	130.802
LG3	snp063633	130.802
LG3	snp014181	131.912
LG3	snp015734	133.022
LG3	snp022745	133.022
LG3	snp023924	133.022
LG3	snp038824	135.286
LG3	snp038821	137.855
LG3	snp002624	140.424
LG3	snp023095	140.424
LG3	snp038825	140.424
LG3	snp064947	141.537
LG3	snp002628	142.649
LG3	snp008680	142.649
LG3	snp009626	142.649
LG3	snp021252	142.649
LG3	snp023676	142.649
LG3	snp024508	142.649
LG3	snp024510	142.649
LG3	snp024915	142.649
LG3	snp035059	142.649
LG3	snp038816	142.649
LG3	snp038820	142.649
LG3	snp038822	142.649
LG3	snp056929	142.649
LG3	snp057614	142.649
LG3	snp062643	142.649
LG3	snp064950	142.649
LG3	snp002893	143.144
LG3	snp002894	143.144
LG3	snp068645	143.144
LG3	snp068654	143.144
LG3	snp072441	143.638
LG3	snp024485	144.132
LG3	snp072435	144.132
LG3	snp072436	144.132
LG3	snp020371	144.627
LG3	snp020375	144.627
LG3	snp020376	144.627
LG3	snp068977	145.121
LG3	snp000288	145.615
LG3	snp000294	145.615
LG3	snp000318	145.615
LG3	snp023205	145.615
LG3	snp015464	145.807
LG3	snp046115	146.108
LG3	snp046104	146.602
LG3	snp024977	147.096
LG3	snp008713	148.614
LG3	snp008710	149.617
LG3	snp049357	149.617
LG3	snp008715	150.616
LG3	snp003081	151.614
LG3	snp023721	151.614
LG3	snp048092	152.108
LG3	snp057196	153.109
LG3	snp057197	154.11
LG3	snp002816	155.109
LG3	snp002815	155.603
LG3	snp012533	155.603
LG3	snp045853	157.526
LG3	snp048588	159.987
LG3	snp035452	162.368
LG3	snp035453	162.368
LG3	snp038344	162.368
LG3	snp048597	163.32
LG3	snp000659	165.244
LG3	snp015243	165.244
LG3	snp043680	167.172
LG3	snp007836	173.185
LG3	snp001159	174.171
LG4	snp013317	0
LG4	snp007666	1.923
LG4	snp066070	1.923
LG4	snp024437	3.847
LG4	snp054510	12.028
LG4	snp036860	13.951
LG4	snp036863	13.951
LG4	snp042193	14.904
LG4	snp042196	15.856
LG4	snp042199	15.856
LG4	snp070385	15.856
LG4	snp042205	16.809
LG4	snp001523	18.668
LG4	snp001525	18.692
LG4	snp058277	18.73
LG4	snp058278	18.73
LG4	snp001526	20.658
LG4	snp021521	22.586
LG4	snp058279	22.586
LG4	snp021522	23.062
LG4	snp033505	23.538
LG4	snp070645	23.538
LG4	snp023087	24.015
LG4	snp010466	24.491
LG4	snp011543	24.967
LG4	snp011851	24.967
LG4	snp051860	24.967
LG4	snp024083	25.443
LG4	snp024088	26.41
LG4	snp024354	27.872
LG4	snp027528	28.348
LG4	snp027924	28.824
LG4	snp001172	29.786
LG4	snp005296	29.786
LG4	snp006184	29.786
LG4	snp006186	29.786
LG4	snp010108	29.786
LG4	snp024389	29.786
LG4	snp027917	29.786
LG4	snp027919	29.786
LG4	snp064185	29.786
LG4	snp030073	30.262
LG4	snp006181	30.738
LG4	snp008278	30.738
LG4	snp024393	30.738
LG4	snp027918	30.738
LG4	snp005295	32.994
LG4	snp042922	36.373
LG4	snp024183	36.985
LG4	snp008510	37.532
LG4	snp008511	37.532
LG4	snp009833	37.532
LG4	snp021514	37.532
LG4	snp024062	37.532
LG4	snp024074	37.532
LG4	snp024178	37.532
LG4	snp024204	37.532
LG4	snp045546	37.532
LG4	snp046075	37.532
LG4	snp046524	37.532
LG4	snp064434	37.532
LG4	snp002481	38.078
LG4	snp008188	38.078
LG4	snp018607	38.078
LG4	snp018654	38.078
LG4	snp018676	38.078
LG4	snp023792	38.078
LG4	snp044749	38.078
LG4	snp059629	38.078
LG4	snp059655	38.078
LG4	snp068957	38.078
LG4	snp059653	38.627
LG4	snp008184	39.176
LG4	snp018479	39.176
LG4	snp022211	39.176
LG4	snp045409	39.176
LG4	snp057074	39.176
LG4	snp059631	39.176
LG4	snp059654	39.176
LG4	snp059658	39.176
LG4	snp059663	39.176
LG4	snp031889	41.092
LG4	snp008192	43.696
LG4	snp022213	45.11
LG4	snp022210	46.297
LG4	snp018679	46.89
LG4	snp018660	47.01
LG4	snp023788	47.01
LG4	snp055845	47.01
LG4	snp008189	47.301
LG4	snp042631	47.553
LG4	snp059660	47.765
LG4	snp018678	48.097
LG4	snp044747	49.2
LG4	snp023230	50.303
LG4	snp020866	51.975
LG4	snp021517	51.975
LG4	snp024065	51.975
LG4	snp016087	52.521
LG4	snp020939	52.521
LG4	snp024147	52.521
LG4	snp024148	52.521
LG4	snp024157	52.521
LG4	snp024162	52.521
LG4	snp024172	52.521
LG4	snp025835	52.521
LG4	snp025875	52.521
LG4	snp069186	52.521
LG4	snp044757	53.067
LG4	snp019269	53.613
LG4	snp019292	53.613
LG4	snp024164	53.613
LG4	snp007013	53.7
LG4	snp040179	53.955
LG4	snp007007	54.156
LG4	snp007014	54.156
LG4	snp013430	54.156
LG4	snp017253	54.156
LG4	snp020248	54.156
LG4	snp023845	54.156
LG4	snp028192	54.156
LG4	snp034309	54.156
LG4	snp043878	54.156
LG4	snp043885	54.156
LG4	snp066006	54.156
LG4	snp070008	54.156
LG4	snp023763	55.118
LG4	snp064602	56.08
LG4	snp061786	56.556
LG4	snp014574	58.015
LG4	snp027477	58.979
LG4	snp037744	58.979
LG4	snp061536	59.455
LG4	snp066014	59.946
LG4	snp069200	60.408
LG4	snp011251	60.884
LG4	snp034304	60.884
LG4	snp065404	60.884
LG4	snp065982	60.884
LG4	snp036994	61.846
LG4	snp005142	62.324
LG4	snp015176	62.803
LG4	snp018807	62.803
LG4	snp023764	62.803
LG4	snp023846	62.803
LG4	snp027478	62.803
LG4	snp034314	63.057
LG4	snp007011	63.277
LG4	snp066003	64.736
LG4	snp034307	66.698
LG4	snp018014	66.7
LG4	snp024159	66.7
LG4	snp034296	66.7
LG4	snp034298	66.7
LG4	snp037578	66.7
LG4	snp061530	66.7
LG4	snp066011	66.7
LG4	snp023832	67.717
LG4	snp022516	69.776
LG4	snp003740	71.835
LG4	snp005137	71.835
LG4	snp016603	71.835
LG4	snp001992	72.852
LG4	snp002758	73.869
LG4	snp005127	73.869
LG4	snp005138	73.869
LG4	snp017179	73.869
LG4	snp017180	73.869
LG4	snp027243	73.869
LG4	snp043886	73.869
LG4	snp043887	73.869
LG4	snp011535	73.879
LG4	snp028259	75.99
LG4	snp000372	77.975
LG4	snp001066	78.992
LG4	snp007983	78.992
LG4	snp026492	78.992
LG4	snp046106	78.992
LG4	snp053816	78.992
LG4	snp056306	78.992
LG4	snp062476	78.992
LG4	snp062477	78.992
LG4	snp071372	80.014
LG4	snp001054	81.036
LG4	snp001056	81.036
LG4	snp001059	81.036
LG4	snp002444	81.036
LG4	snp002456	81.036
LG4	snp005017	81.036
LG4	snp010031	81.036
LG4	snp018302	81.036
LG4	snp022517	81.036
LG4	snp032590	81.036
LG4	snp032594	81.036
LG4	snp047855	81.036
LG4	snp052323	81.036
LG4	snp056323	81.036
LG4	snp061005	81.036
LG4	snp062440	81.036
LG4	snp062472	81.036
LG4	snp065670	81.036
LG4	snp017703	81.441
LG4	snp001064	82.048
LG4	snp041157	82.048
LG4	snp064607	83.566
LG4	snp001058	84.318
LG4	snp007610	85.315
LG4	snp030280	85.315
LG4	snp035217	85.315
LG4	snp064610	85.315
LG4	snp007611	85.603
LG4	snp064612	85.807
LG4	snp000057	86.301
LG4	snp026491	86.301
LG4	snp037155	86.301
LG4	snp056208	86.301
LG4	snp015236	86.532
LG4	snp018305	86.792
LG4	snp022894	86.792
LG4	snp000055	87.1
LG4	snp002447	87.284
LG4	snp022329	87.284
LG4	snp053818	87.284
LG4	snp062443	87.284
LG4	snp071376	87.284
LG4	snp001753	87.537
LG4	snp022076	87.776
LG4	snp023037	87.776
LG4	snp026490	88.74
LG4	snp064007	88.772
LG4	snp041158	89.749
LG4	snp041459	89.769
LG4	snp017682	90.756
LG4	snp017054	90.766
LG4	snp046105	90.766
LG4	snp023041	91.014
LG4	snp015231	91.531
LG4	snp007609	92.25
LG4	snp062479	92.25
LG4	snp017053	92.558
LG4	snp010435	92.742
LG4	snp009459	93.742
LG4	snp067155	96.64
LG4	snp023043	98.36
LG4	snp028265	98.36
LG4	snp029641	98.36
LG4	snp064608	98.36
LG4	snp056131	112.227
LG4	snp007720	112.468
LG4	snp007722	112.468
LG4	snp045778	112.468
LG4	snp045774	112.708
LG4	snp025065	114.328
LG4	snp015385	114.859
LG4	snp071668	115.927
LG4	snp007270	116.456
LG4	snp056928	116.984
LG4	snp059462	118.052
LG4	snp012777	118.58
LG4	snp015333	118.58
LG4	snp023640	118.58
LG4	snp026203	118.58
LG4	snp035377	118.58
LG4	snp053019	118.58
LG4	snp023944	118.77
LG4	snp059463	119.107
LG4	snp067220	119.372
LG4	snp039720	119.633
LG4	snp052455	119.633
LG4	snp053049	119.633
LG4	snp056925	119.633
LG4	snp023734	120.161
LG4	snp023765	120.161
LG4	snp024926	120.369
LG4	snp023779	120.765
LG4	snp004155	122.86
LG4	snp010002	124.477
LG4	snp010005	124.477
LG4	snp015825	124.477
LG4	snp023545	124.477
LG4	snp068636	124.477
LG4	snp068656	124.477
LG4	snp046964	125.006
LG4	snp030767	126.074
LG4	snp020382	127.141
LG4	snp030770	127.141
LG4	snp025186	127.67
LG4	snp024611	129.287
LG4	snp051975	130.357
LG4	snp024608	130.689
LG4	snp000298	130.886
LG4	snp000299	130.886
LG4	snp000302	130.886
LG4	snp000303	130.886
LG4	snp031764	130.886
LG4	snp000323	131.415
LG4	snp013567	132.482
LG4	snp020381	132.482
LG4	snp024476	132.482
LG4	snp024602	132.482
LG4	snp024603	132.482
LG4	snp024604	132.482
LG4	snp024605	132.482
LG4	snp051973	132.482
LG4	snp051974	132.482
LG4	snp030769	133.011
LG4	snp038807	134.078
LG4	snp002898	134.607
LG4	snp038802	134.607
LG4	snp059682	135.675
LG4	snp023170	135.766
LG4	snp062125	136.636
LG4	snp004605	136.686
LG4	snp058341	136.736
LG4	snp035369	137.803
LG4	snp024507	138.871
LG4	snp035363	138.871
LG4	snp023602	139.938
LG4	snp005860	141.006
LG4	snp056479	141.006
LG4	snp056480	141.534
LG4	snp062126	141.658
LG4	snp024415	143.139
LG4	snp022479	143.144
LG4	snp041618	143.144
LG4	snp009735	143.673
LG4	snp019648	143.673
LG4	snp034544	143.673
LG4	snp062113	143.673
LG4	snp062116	143.673
LG4	snp070444	143.673
LG4	snp009738	143.71
LG4	snp038457	144.739
LG4	snp038435	145.268
LG4	snp038439	145.268
LG4	snp038458	145.268
LG4	snp038459	145.289
LG4	snp024690	146.334
LG4	snp009848	146.616
LG4	snp019656	146.861
LG4	snp023601	147.1
LG4	snp070443	147.387
LG4	snp034546	148.443
LG4	snp020576	148.455
LG4	snp022478	149.038
LG4	snp062436	149.038
LG4	snp023616	150.215
LG4	snp000687	152.477
LG4	snp038456	153.193
LG4	snp023621	153.491
LG4	snp010171	153.773
LG4	snp011875	153.773
LG4	snp020753	153.773
LG4	snp053320	153.773
LG4	snp058339	153.773
LG4	snp071078	153.773
LG4	snp019646	154.725
LG4	snp010168	155.678
LG4	snp010245	155.678
LG4	snp019642	155.678
LG4	snp024489	155.678
LG4	snp024688	155.678
LG4	snp034953	155.678
LG4	snp000685	156.28
LG4	snp010170	156.626
LG4	snp044257	157.578
LG4	snp062944	160.492
LG4	snp038806	163.405
LG4	snp010006	165.328
LG4	snp057497	165.328
LG4	snp031255	166.281
LG4	snp024963	169.194
LG4	snp024964	172.108
LG4	snp024966	172.108
LG4	snp044718	172.108
LG4	snp024959	173.06
LG4	snp024960	173.06
LG4	snp024961	173.06
LG4	snp024958	174.013
LG4	snp028168	174.965
LG4	snp070652	176.888
LG4	snp034949	177.841
LG4	snp020522	179.764
LG4	snp020537	179.764
LG4	snp020543	179.764
LG4	snp023708	179.764
LG4	snp023712	179.764
LG4	snp025026	181.049
LG4	snp020540	182.33
LG4	snp009100	183.586
LG4	snp000718	184.538
LG4	snp048745	186.462
LG4	snp029636	188.385
LG4	snp007020	189.337
LG4	snp015947	189.337
LG4	snp045848	189.337
LG4	snp057187	194.292
LG4	snp001165	196.215
LG4	snp001166	196.215
LG4	snp036267	197.168
LG4	snp068936	201.091
LG4	snp068933	203.014
LG4	snp068934	203.014
LG4	snp047646	205.928
LG4	snp047644	206.88
LG4	snp006296	207.833
LG4	snp006298	207.833
LG4	snp045849	208.785
LG4	snp015948	209.738
LG4	snp015946	211.139
LG4	snp045847	212.618
LG4	snp070651	213.571
LG4	snp048744	215.494
LG4	snp051577	216.446
LG4	snp051562	217.399
LG4	snp051571	217.399
LG4	snp051575	217.399
LG4	snp000719	218.351
LG4	snp015140	218.351
LG4	snp025020	223.598
LG5	snp028092	0
LG5	snp050425	0.952
LG5	snp050426	0.952
LG5	snp050427	0.952
LG5	snp050428	0.952
LG5	snp031033	1.905
LG5	snp059364	1.905
LG5	snp059867	2.857
LG5	snp026586	4.781
LG5	snp026784	5.733
LG5	snp007785	8.646
LG5	snp026354	9.599
LG5	snp026355	9.599
LG5	snp026357	9.599
LG5	snp019215	11.522
LG5	snp019222	12.475
LG5	snp026350	12.475
LG5	snp026361	13.427
LG5	snp049359	17.351
LG5	snp004883	19.274
LG5	snp002776	20.226
LG5	snp029775	20.226
LG5	snp054583	20.226
LG5	snp055364	20.226
LG5	snp012779	20.81
LG5	snp030259	21.174
LG5	snp000693	23.098
LG5	snp005964	23.098
LG5	snp021418	23.098
LG5	snp021420	23.098
LG5	snp029890	23.098
LG5	snp029891	23.098
LG5	snp029892	23.098
LG5	snp037609	23.098
LG5	snp045478	24.05
LG5	snp012093	25.002
LG5	snp036339	25.002
LG5	snp046294	25.002
LG5	snp051162	25.002
LG5	snp067585	25.002
LG5	snp038480	25.955
LG5	snp050317	25.978
LG5	snp070681	27.877
LG5	snp021312	28.83
LG5	snp026420	28.83
LG5	snp026421	28.83
LG5	snp067567	28.83
LG5	snp053817	29.782
LG5	snp053847	29.792
LG5	snp070695	32.695
LG5	snp004879	36.619
LG5	snp045748	37.571
LG5	snp016379	38.523
LG5	snp011000	38.874
LG5	snp045747	39.472
LG5	snp032808	40.424
LG5	snp061695	41.376
LG5	snp004873	43.3
LG5	snp010993	43.3
LG5	snp010995	43.3
LG5	snp014922	43.3
LG5	snp045751	43.3
LG5	snp053989	43.3
LG5	snp053992	43.3
LG5	snp053996	43.3
LG5	snp061694	43.3
LG5	snp061698	43.3
LG5	snp013514	44.614
LG5	snp026348	48.131
LG5	snp005989	51.158
LG5	snp026325	51.158
LG5	snp045938	51.158
LG5	snp005991	51.403
LG5	snp024470	51.736
LG5	snp026452	51.736
LG5	snp026453	51.736
LG5	snp026460	51.736
LG5	snp026466	51.736
LG5	snp065345	51.736
LG5	snp026468	52.515
LG5	snp025731	54.089
LG5	snp004981	54.67
LG5	snp025693	54.67
LG5	snp035899	54.67
LG5	snp035904	54.67
LG5	snp025109	56.578
LG5	snp021770	57.202
LG5	snp021771	57.202
LG5	snp025104	57.202
LG5	snp060179	57.202
LG5	snp060182	57.202
LG5	snp060186	57.202
LG5	snp060189	57.202
LG5	snp072400	57.202
LG5	snp072401	57.202
LG5	snp021773	58.462
LG5	snp060177	60.37
LG5	snp071165	60.994
LG5	snp025721	61.617
LG5	snp067762	61.617
LG5	snp048122	62.241
LG5	snp025223	62.865
LG5	snp025228	64.125
LG5	snp067768	64.125
LG5	snp068347	64.125
LG5	snp025326	64.457
LG5	snp068650	64.746
LG5	snp025436	65.37
LG5	snp022436	66.629
LG5	snp025747	67.253
LG5	snp004019	67.877
LG5	snp009458	67.877
LG5	snp014269	67.877
LG5	snp020276	67.877
LG5	snp024718	67.877
LG5	snp025237	67.877
LG5	snp048121	67.877
LG5	snp060992	67.877
LG5	snp071967	67.877
LG5	snp024727	68.501
LG5	snp012654	69.124
LG5	snp025329	71.701
LG5	snp025692	74.278
LG5	snp049977	74.955
LG5	snp012655	75.525
LG5	snp068662	76.149
LG5	snp033710	76.71
LG5	snp059268	77.27
LG5	snp037991	77.831
LG5	snp012710	78.391
LG5	snp022314	78.391
LG5	snp022315	78.391
LG5	snp025433	78.391
LG5	snp032098	78.391
LG5	snp072333	78.391
LG5	snp059264	78.951
LG5	snp029396	80.464
LG5	snp025262	81.22
LG5	snp025265	81.22
LG5	snp031612	81.22
LG5	snp053181	81.22
LG5	snp063467	81.22
LG5	snp063473	82.352
LG5	snp063462	84.066
LG5	snp017721	85.198
LG5	snp025118	85.198
LG5	snp013783	85.215
LG5	snp028490	86.61
LG5	snp064444	88.041
LG5	snp019418	88.601
LG5	snp024804	88.601
LG5	snp025121	88.601
LG5	snp025531	88.601
LG5	snp025596	88.601
LG5	snp047681	88.601
LG5	snp063539	88.601
LG5	snp070280	88.601
LG5	snp024798	89.162
LG5	snp001610	89.722
LG5	snp025132	89.722
LG5	snp025136	89.722
LG5	snp029393	89.722
LG5	snp047683	89.722
LG5	snp051486	89.722
LG5	snp063468	90.269
LG5	snp025615	90.294
LG5	snp025321	93.463
LG5	snp024802	95.554
LG5	snp024837	95.554
LG5	snp064439	95.554
LG5	snp047679	96.59
LG5	snp052287	97.625
LG5	snp024987	97.651
LG5	snp014772	99.716
LG5	snp025590	99.716
LG5	snp070278	99.716
LG5	snp025128	100.195
LG5	snp063533	100.747
LG5	snp024803	100.829
LG5	snp051489	101.975
LG5	snp023508	104.56
LG5	snp010401	107.812
LG5	snp033762	109.624
LG5	snp024946	111.154
LG5	snp010399	111.912
LG5	snp023456	111.912
LG5	snp024952	111.912
LG5	snp061742	111.912
LG5	snp010400	113.442
LG5	snp001254	114.972
LG5	snp007062	114.972
LG5	snp027659	114.972
LG5	snp042676	114.972
LG5	snp062657	114.972
LG5	snp062665	114.972
LG5	snp040620	115.835
LG5	snp045607	119.322
LG5	snp040635	122.437
LG5	snp009154	124.269
LG5	snp009158	124.269
LG5	snp016786	124.269
LG5	snp016796	124.269
LG5	snp035135	124.269
LG5	snp035136	124.269
LG5	snp045601	124.269
LG5	snp035134	124.868
LG5	snp016790	126.699
LG5	snp033321	128.531
LG5	snp062237	129.74
LG5	snp027718	130.339
LG5	snp008871	130.938
LG5	snp027727	131.275
LG5	snp053810	131.534
LG5	snp008870	132.133
LG5	snp027732	132.133
LG5	snp035253	133.342
LG5	snp027634	135.199
LG5	snp025664	136.427
LG5	snp018528	137.693
LG5	snp025668	137.693
LG5	snp027633	137.693
LG5	snp027635	137.693
LG5	snp060336	138.96
LG5	snp027335	141.518
LG5	snp043578	141.518
LG5	snp043586	141.518
LG5	snp069145	141.518
LG5	snp069146	141.518
LG5	snp030140	142.784
LG5	snp027833	144.051
LG5	snp039537	144.051
LG5	snp039539	144.051
LG5	snp070230	144.051
LG5	snp003115	145.317
LG5	snp003117	145.317
LG5	snp064873	146.584
LG5	snp010196	147.122
LG5	snp040194	147.418
LG5	snp009373	147.657
LG5	snp010193	147.657
LG5	snp021610	147.657
LG5	snp027992	147.657
LG5	snp040814	147.657
LG5	snp040846	147.657
LG5	snp064871	147.657
LG5	snp013534	148.193
LG5	snp026900	149.274
LG5	snp040941	149.274
LG5	snp040945	149.274
LG5	snp026966	150.355
LG5	snp026960	151.439
LG5	snp026939	151.977
LG5	snp006629	153.028
LG5	snp006632	153.057
LG5	snp026945	155.266
LG5	snp026922	156.906
LG5	snp026954	158.348
LG5	snp026956	159.073
LG5	snp010058	159.608
LG5	snp026715	159.608
LG5	snp026724	159.608
LG5	snp063133	159.608
LG5	snp070131	159.608
LG5	snp026169	160.144
LG5	snp012348	160.679
LG5	snp012349	160.679
LG5	snp026155	160.679
LG5	snp026171	160.679
LG5	snp063136	160.679
LG5	snp027122	161.215
LG5	snp027159	161.215
LG5	snp026152	162.296
LG5	snp026159	162.296
LG5	snp026150	162.527
LG5	snp026148	162.829
LG5	snp016366	163.91
LG5	snp024404	163.91
LG5	snp024409	163.91
LG5	snp016098	164.445
LG5	snp025114	164.445
LG5	snp026832	164.445
LG5	snp050895	164.445
LG5	snp066277	164.445
LG5	snp066279	164.445
LG5	snp020383	165.448
LG5	snp056197	165.448
LG5	snp012641	165.945
LG5	snp048791	165.945
LG5	snp067458	165.945
LG5	snp012630	166.442
LG5	snp048806	166.442
LG5	snp048811	166.442
LG5	snp048805	167.445
LG5	snp048794	168.45
LG5	snp016863	168.949
LG5	snp035200	169.617
LG5	snp035198	170.96
LG5	snp066077	171.983
LG5	snp011276	172.966
LG5	snp052174	172.966
LG5	snp066076	172.966
LG5	snp011278	173.462
LG5	snp002407	173.959
LG5	snp002409	174.456
LG5	snp002442	174.456
LG5	snp002410	174.952
LG5	snp002437	175.955
LG5	snp006077	175.955
LG5	snp069330	175.955
LG5	snp061235	176.958
LG5	snp006078	177.961
LG5	snp006080	177.961
LG5	snp069335	178.458
LG5	snp069336	178.458
LG5	snp069341	178.458
LG5	snp069343	178.458
LG5	snp069352	179.461
LG5	snp025917	180.464
LG5	snp025921	180.464
LG5	snp004444	180.961
LG5	snp070399	181.964
LG5	snp009448	182.46
LG5	snp029169	182.46
LG5	snp019892	182.957
LG5	snp019893	182.957
LG5	snp019894	182.957
LG5	snp019896	182.957
LG5	snp019897	182.957
LG5	snp019899	182.957
LG5	snp019895	183.454
LG5	snp015736	184.139
LG5	snp048704	185.464
LG5	snp009888	185.96
LG5	snp014122	185.96
LG5	snp026071	185.96
LG5	snp036709	185.96
LG5	snp060506	185.96
LG5	snp047514	186.457
LG5	snp067099	186.954
LG5	snp038400	187.453
LG5	snp012094	187.957
LG5	snp014528	189.87
LG5	snp006383	190.823
LG5	snp006385	190.823
LG5	snp008669	190.823
LG5	snp012095	190.823
LG5	snp012232	190.823
LG5	snp067100	190.823
LG5	snp042756	192.874
LG6	snp045635	0
LG6	snp067452	5.216
LG6	snp054250	8.129
LG6	snp003882	10.052
LG6	snp003885	10.052
LG6	snp003889	10.052
LG6	snp003893	10.052
LG6	snp003899	10.052
LG6	snp012301	10.052
LG6	snp012302	10.052
LG6	snp054397	10.052
LG6	snp056196	10.052
LG6	snp069597	10.052
LG6	snp056680	11.005
LG6	snp028281	12.928
LG6	snp003884	13.881
LG6	snp013440	14.833
LG6	snp014874	14.833
LG6	snp011447	15.785
LG6	snp014775	15.785
LG6	snp014776	15.785
LG6	snp029715	15.785
LG6	snp047815	15.785
LG6	snp060515	15.785
LG6	snp007716	16.738
LG6	snp007717	16.738
LG6	snp008345	16.738
LG6	snp008425	16.738
LG6	snp008426	16.738
LG6	snp016100	16.738
LG6	snp017535	16.738
LG6	snp021001	16.738
LG6	snp029701	16.738
LG6	snp032546	16.738
LG6	snp069294	16.738
LG6	snp029155	18.661
LG6	snp029152	19.613
LG6	snp057731	19.613
LG6	snp007755	20.083
LG6	snp023548	20.561
LG6	snp029151	21.016
LG6	snp007754	21.509
LG6	snp023281	21.509
LG6	snp023542	21.509
LG6	snp029150	21.509
LG6	snp057732	21.509
LG6	snp057733	21.509
LG6	snp057734	21.509
LG6	snp057730	22.462
LG6	snp052419	24.385
LG6	snp012643	25.337
LG6	snp023533	26.29
LG6	snp023535	26.29
LG6	snp028812	26.29
LG6	snp000162	27.242
LG6	snp036669	28.195
LG6	snp053461	28.621
LG6	snp000166	29.143
LG6	snp000180	29.143
LG6	snp016991	29.143
LG6	snp017008	29.143
LG6	snp029693	29.143
LG6	snp036664	29.143
LG6	snp045636	29.143
LG6	snp060676	29.143
LG6	snp015578	30.095
LG6	snp027911	31.341
LG6	snp027909	33.951
LG6	snp023532	35.874
LG6	snp027912	35.874
LG6	snp035712	36.568
LG6	snp034385	37.971
LG6	snp061988	38.25
LG6	snp050913	38.662
LG6	snp061989	40.064
LG6	snp031444	41.959
LG6	snp012366	42.882
LG6	snp027147	42.882
LG6	snp031445	42.882
LG6	snp031460	42.882
LG6	snp050909	42.882
LG6	snp063146	42.882
LG6	snp063148	42.882
LG6	snp063149	42.882
LG6	snp063151	42.882
LG6	snp063152	42.882
LG6	snp067432	42.882
LG6	snp001006	43.576
LG6	snp013535	43.576
LG6	snp026734	43.576
LG6	snp027152	43.576
LG6	snp065745	43.576
LG6	snp026719	45.703
LG6	snp026728	47.109
LG6	snp050912	47.109
LG6	snp001007	48.149
LG6	snp027822	51.068
LG6	snp053836	53.021
LG6	snp026739	53.957
LG6	snp026938	54.46
LG6	snp026735	54.839
LG6	snp027820	54.839
LG6	snp027990	54.839
LG6	snp022271	56.629
LG6	snp022272	58.419
LG6	snp027989	58.419
LG6	snp037980	58.419
LG6	snp058998	58.419
LG6	snp027831	59.305
LG6	snp036353	60.191
LG6	snp039531	60.191
LG6	snp053848	60.623
LG6	snp007593	61.073
LG6	snp007598	61.073
LG6	snp034580	61.073
LG6	snp034693	61.073
LG6	snp009191	61.96
LG6	snp009194	61.96
LG6	snp018404	61.96
LG6	snp027326	61.96
LG6	snp030962	61.96
LG6	snp041065	61.96
LG6	snp043573	61.96
LG6	snp064876	61.96
LG6	snp052785	62.846
LG6	snp068834	65.744
LG6	snp037617	69.52
LG6	snp003362	70.398
LG6	snp025640	70.398
LG6	snp027645	70.398
LG6	snp048446	70.398
LG6	snp048452	70.398
LG6	snp060344	70.398
LG6	snp069139	70.398
LG6	snp069140	70.398
LG6	snp035010	72.17
LG6	snp027647	72.683
LG6	snp027651	72.683
LG6	snp008864	73.196
LG6	snp022267	73.196
LG6	snp008876	74.235
LG6	snp022268	75.807
LG6	snp055099	76.844
LG6	snp027694	77.357
LG6	snp027708	77.87
LG6	snp033359	78.383
LG6	snp033392	78.896
LG6	snp011870	79.434
LG6	snp011665	79.972
LG6	snp027200	79.972
LG6	snp033379	79.972
LG6	snp062686	79.972
LG6	snp007037	80.511
LG6	snp007042	80.511
LG6	snp009435	80.511
LG6	snp035802	80.511
LG6	snp040599	80.511
LG6	snp062699	80.511
LG6	snp009432	80.846
LG6	snp062670	81.047
LG6	snp062698	82.134
LG6	snp007039	82.672
LG6	snp007040	82.672
LG6	snp009438	82.672
LG6	snp027947	82.672
LG6	snp062701	82.672
LG6	snp019062	83.759
LG6	snp019063	83.759
LG6	snp027670	83.759
LG6	snp043239	83.759
LG6	snp062659	83.759
LG6	snp027118	84.846
LG6	snp027121	85.384
LG6	snp027664	85.384
LG6	snp027668	85.384
LG6	snp027119	86.474
LG6	snp027663	87.564
[truncated: 11,912 more rows]
